# Supplementary material for: Bis(1,3-thia­zol-2-aminium) hexa­chlorido­stannate(IV)
Source: Acta Crystallogr Sect E Struct Rep Online. 2014 Jun 21;70(Pt 7):m269. doi: 10.1107/S1600536814014032 (PMC4120623; doi:10.1107/S1600536814014032)
Supplement: Supplementary file 1 [file e-70-0m269-sup1.cif]

##############################################################################
#                                                                            #
# This CIF contains the data in a paper accepted for publication in          #
# Acta Crystallographica Section E. It conforms to the requirements of       #
# Notes for Authors for Acta Crystallographica Section E, and has been       #
# peer reviewed under the auspices of the IUCr Commission on Journals.       #
#                                                                            #
# Full details of the Crystallographic Information File format               #
# are given in the paper "The Crystallographic Information File (CIF):       #
# a New Standard Archive File for Crystallography" by S. R. Hall, F. H.      #
# Allen and I. D. Brown [Acta Cryst. (1991), A47, 655-685].                  #
#                                                                            #
# The current version of the core CIF dictionary is obtainable from          #
# ftp://ftp.iucr.org/pub/cif_core.dic.                                       #
#                                                                            #
# Software is freely available for graphical display of the structure(s)     #
# in this CIF. For information consult the CIF software page                 #
# http://www.iucr.org/resources/cif/software.                                #
#                                                                            #
# This file may be used for bona fide research purposes within the           #
# scientific community so long as proper attribution is given to the journal # 
# article from which it was obtained.                                        #
#                                                                            #
##############################################################################
data_global
_journal_date_recd_electronic     2014-06-01
_journal_date_accepted     2014-06-15
_journal_name_full     'Acta Crystallographica, Section E'
_journal_year     2014
_journal_volume     70
_journal_issue      7
_journal_page_first     m269
_journal_page_last     m269
_journal_paper_category     QM
_journal_paper_doi     10.1107/S1600536814014032
_journal_coeditor_code     CV5462
_publ_contact_author_name     'Lingmin Kong'
_publ_contact_author_address
;
School of Marine Science and Technology,
Zhejiang Ocean University, Zhoushan, 316022
People's Republic of China
;
_publ_contact_author_email     'xuert@163.com'
_publ_contact_author_fax     '86 580 2550753'
_publ_contact_author_phone     '86 580 2550753'
_publ_section_title
;
Bis(1,3-thiazol-2-aminium) hexachloridostannate(IV)
;
loop_
    _publ_author_name
    _publ_author_address
    'Ruiting Xue'
;
Zibo Environmental Protection Bureau, Shandong 255030,
People's Republic of China
;
    'Lingmin Kong'
;
School of Marine Science and Technology, Zhejiang Ocean University,
Zhoushan 316022, People's Republic of China
;
data_I
_database_code_depnum_ccdc_archive 'CCDC 796768'
_chemical_name_systematic
;
Bis(1,3-thiazol-2-aminium) hexachloridostannate(IV)
;
_chemical_name_common     ?
_chemical_formula_moiety     '2(C3 H5 N2 S +), Sn Cl6 2-'
_chemical_formula_sum     'C6 H10 Cl6 N4 S2 Sn'
_chemical_formula_iupac     '(C3 H5 N2 S)2 [Sn Cl6]'
_chemical_formula_weight     533.69
_chemical_melting_point     ?
_symmetry_cell_setting     monoclinic
_symmetry_space_group_name_H-M     'P 21/c  '
loop_
    _symmetry_equiv_pos_as_xyz
    'x, y, z'
    '-x, y+1/2, -z+1/2'
    '-x, -y, -z'
    'x, -y-1/2, z-1/2'
_cell_length_a     7.9185(7)
_cell_length_b     8.6737(10)
_cell_length_c     12.8952(14)
_cell_angle_alpha     90.00
_cell_angle_beta     101.6290(10)
_cell_angle_gamma     90.00
_cell_volume     867.50(16)
_cell_formula_units_Z     2
_cell_measurement_reflns_used     2903
_cell_measurement_theta_min     2.626
_cell_measurement_theta_max     28.268
_cell_measurement_temperature     298(2)
_exptl_crystal_description     block
_exptl_crystal_colour     yellow
_exptl_crystal_size_max     0.43
_exptl_crystal_size_mid     0.41
_exptl_crystal_size_min     0.40
_exptl_crystal_density_diffrn     2.043
_exptl_crystal_density_meas     ?
_exptl_crystal_density_method     'not measured'
_exptl_crystal_F_000     516
_exptl_absorpt_coefficient_mu     2.627
_exptl_absorpt_correction_type     multi-scan
_exptl_absorpt_process_details     '(SADABS; Sheldrick, 1996)'
_exptl_absorpt_correction_T_min     0.3979
_exptl_absorpt_correction_T_max     0.4196
_exptl_special_details
;
;
_diffrn_ambient_temperature     298(2)
_diffrn_radiation_type     MoK\a
_diffrn_radiation_wavelength     0.71073
_diffrn_radiation_source     'fine-focus sealed tube'
_diffrn_radiation_monochromator     graphite
_diffrn_measurement_device_type     'Bruker SMART CCD area-detector'
_diffrn_measurement_method     'phi and omega scans'
_diffrn_detector_area_resol_mean     ?
_diffrn_reflns_number     4171
_diffrn_reflns_av_R_equivalents     0.0393
_diffrn_reflns_av_sigmaI/netI     0.0380
_diffrn_reflns_theta_min     2.63
_diffrn_reflns_theta_max     25.02
_diffrn_reflns_theta_full     25.02
_diffrn_measured_fraction_theta_max     0.999
_diffrn_measured_fraction_theta_full     0.999
_diffrn_reflns_limit_h_min     -9
_diffrn_reflns_limit_h_max     8
_diffrn_reflns_limit_k_min     -10
_diffrn_reflns_limit_k_max     10
_diffrn_reflns_limit_l_min     -15
_diffrn_reflns_limit_l_max     12
_diffrn_standards_number     ?
_diffrn_standards_interval_count     ?
_diffrn_standards_interval_time     ?
_diffrn_standards_decay_%     ?
_refine_special_details
;
Refinement of <i>F</i>^2^ against ALL reflections. The weighted <i>R</i>-factor
<i>wR</i> and goodness of fit <i>S</i> are based on <i>F</i>^2^, conventional
<i>R</i>-factors <i>R</i> are based on <i>F</i>, with <i>F</i> set to zero for
negative <i>F</i>^2^. The threshold expression of <i>F</i>^2^ >
\s(<i>F</i>^2^) is used only for calculating <i>R</i>-factors(gt) <i>etc</i>.
and is not relevant to the choice of reflections for refinement.
<i>R</i>-factors based on <i>F</i>^2^ are statistically about twice as large
as those based on <i>F</i>, and <i>R</i>- factors based on ALL data will be
even larger.
;
_reflns_number_total     1529
_reflns_number_gt     1311
_reflns_threshold_expression     I>2sigma(I)
_refine_ls_structure_factor_coef     Fsqd
_refine_ls_matrix_type     full
_refine_ls_R_factor_all     0.0359
_refine_ls_R_factor_gt     0.0289
_refine_ls_wR_factor_gt     0.0740
_refine_ls_wR_factor_ref     0.0815
_refine_ls_goodness_of_fit_ref     1.005
_refine_ls_restrained_S_all     1.005
_refine_ls_number_reflns     1529
_refine_ls_number_parameters     89
_refine_ls_number_restraints     0
_refine_ls_hydrogen_treatment     constr
_refine_ls_weighting_scheme     calc
_refine_ls_weighting_details
         'calc w=1/[\s^2^(Fo^2^)+(0.0447P)^2^+0.6842P] where P=(Fo^2^+2Fc^2^)/3'
_atom_sites_solution_hydrogens     geom
_atom_sites_solution_primary     direct
_atom_sites_solution_secondary     difmap
_refine_ls_shift/su_max     0.006
_refine_ls_shift/su_mean     0.000
_refine_diff_density_max     0.812
_refine_diff_density_min     -0.518
_refine_ls_extinction_method     none
_refine_ls_extinction_coef     ?
loop_
    _atom_type_symbol
    _atom_type_description
    _atom_type_scat_dispersion_real
    _atom_type_scat_dispersion_imag
    _atom_type_scat_source
    'C' 'C' 0.0033 0.0016
                         'International Tables Vol C Tables 4.2.6.8 and 6.1.1.4'
    'H' 'H' 0.0000 0.0000
                         'International Tables Vol C Tables 4.2.6.8 and 6.1.1.4'
    'N' 'N' 0.0061 0.0033
                         'International Tables Vol C Tables 4.2.6.8 and 6.1.1.4'
    'S' 'S' 0.1246 0.1234
                         'International Tables Vol C Tables 4.2.6.8 and 6.1.1.4'
    'Cl' 'Cl' 0.1484 0.1585
                         'International Tables Vol C Tables 4.2.6.8 and 6.1.1.4'
    'Sn' 'Sn' -0.6537 1.4246
                         'International Tables Vol C Tables 4.2.6.8 and 6.1.1.4'
_computing_data_collection     'SMART (Bruker, 2007)'
_computing_cell_refinement     'SAINT (Bruker, 2007)'
_computing_data_reduction     'SAINT (Bruker, 2007)'
_computing_structure_solution     'SHELXS97 (Sheldrick, 2008)'
_computing_structure_refinement     'SHELXL97 (Sheldrick, 2008)'
_computing_molecular_graphics     'SHELXTL (Sheldrick, 2008)'
_computing_publication_material     'SHELXTL (Sheldrick, 2008)'
loop_
    _atom_site_type_symbol
    _atom_site_label
    _atom_site_fract_x
    _atom_site_fract_y
    _atom_site_fract_z
    _atom_site_U_iso_or_equiv
    _atom_site_adp_type
    _atom_site_calc_flag
    _atom_site_refinement_flags
    _atom_site_occupancy
    _atom_site_symmetry_multiplicity
    _atom_site_disorder_assembly
    _atom_site_disorder_group
    Sn Sn1 0.5000 0.5000 0.5000 0.02834(16) Uani d S 1 2 . .
    S S1 1.05330(13) 0.99651(11) 0.36139(10) 0.0395(3) Uani d . 1 1 . .
    Cl Cl1 0.76310(12) 0.61913(12) 0.59476(8) 0.0430(3) Uani d . 1 1 . .
    Cl Cl2 0.40115(11) 0.75120(11) 0.42742(9) 0.0422(3) Uani d . 1 1 . .
    Cl Cl3 0.36409(13) 0.53966(14) 0.65020(9) 0.0438(3) Uani d . 1 1 . .
    N N1 0.7590(4) 0.8875(4) 0.3679(3) 0.0398(8) Uani d . 1 1 . .
    N N2 0.9732(4) 0.6990(4) 0.3846(3) 0.0474(9) Uani d . 1 1 . .
    H H2A 0.9521 0.6619 0.4451 0.071 Uiso calc R 1 1 . .
    H H2B 1.0858 0.6943 0.3858 0.071 Uiso calc R 1 1 . .
    H H2C 0.9167 0.6430 0.3308 0.071 Uiso calc R 1 1 . .
    C C1 0.9217(5) 0.8423(5) 0.3731(3) 0.0338(9) Uani d . 1 1 . .
    C C2 0.7362(5) 1.0453(6) 0.3548(4) 0.0445(10) Uani d . 1 1 . .
    H H2 0.6303 1.0939 0.3503 0.053 Uiso calc R 1 1 . .
    C C3 0.8803(5) 1.1204(5) 0.3493(3) 0.0421(10) Uani d . 1 1 . .
    H H3 0.8870 1.2264 0.3400 0.051 Uiso calc R 1 1 . .
loop_
    _atom_site_aniso_label
    _atom_site_aniso_U_11
    _atom_site_aniso_U_22
    _atom_site_aniso_U_33
    _atom_site_aniso_U_12
    _atom_site_aniso_U_13
    _atom_site_aniso_U_23
    Sn1 0.0269(2) 0.0288(3) 0.0304(2) 0.00006(13) 0.00865(16) 0.00225(14)
    S1 0.0343(5) 0.0390(7) 0.0467(7) -0.0025(4) 0.0117(5) 0.0049(5)
    Cl1 0.0382(5) 0.0456(6) 0.0431(6) -0.0105(4) 0.0028(4) 0.0016(5)
    Cl2 0.0375(5) 0.0338(6) 0.0569(7) 0.0046(4) 0.0136(4) 0.0113(5)
    Cl3 0.0439(5) 0.0513(6) 0.0408(6) 0.0007(5) 0.0192(4) -0.0030(5)
    N1 0.0332(16) 0.048(2) 0.0395(19) -0.0017(15) 0.0110(14) -0.0024(18)
    N2 0.0449(19) 0.045(2) 0.056(2) -0.0028(16) 0.0174(17) -0.0019(19)
    C1 0.038(2) 0.038(2) 0.028(2) -0.0007(17) 0.0108(16) -0.0004(18)
    C2 0.040(2) 0.053(3) 0.040(2) 0.012(2) 0.0048(18) -0.003(3)
    C3 0.045(2) 0.038(2) 0.044(2) 0.0062(18) 0.0099(19) 0.003(2)
_geom_special_details
;
All e.s.d.'s (except the e.s.d. in the dihedral angle between two l.s. planes)
are estimated using the full covariance matrix. The cell e.s.d.'s are taken
into account individually in the estimation of e.s.d.'s in distances, angles
and torsion angles; correlations between e.s.d.'s in cell parameters are only
used when they are defined by crystal symmetry. An approximate (isotropic)
treatment of cell e.s.d.'s is used for estimating e.s.d.'s involving l.s.
planes.
;
loop_
    _geom_bond_atom_site_label_1
    _geom_bond_atom_site_label_2
    _geom_bond_site_symmetry_2
    _geom_bond_distance
    _geom_bond_publ_flag
    Sn1 Cl3 3_666 2.4224(10) ?
    Sn1 Cl3 . 2.4224(10) ?
    Sn1 Cl1 . 2.4238(9) ?
    Sn1 Cl1 3_666 2.4238(9) ?
    Sn1 Cl2 3_666 2.4374(10) ?
    Sn1 Cl2 . 2.4374(10) ?
    S1 C1 . 1.721(4) ?
    S1 C3 . 1.723(4) ?
    N1 C1 . 1.335(5) ?
    N1 C2 . 1.387(6) ?
    N2 C1 . 1.307(5) ?
    N2 H2A . 0.8900 ?
    N2 H2B . 0.8900 ?
    N2 H2C . 0.8900 ?
    C2 C3 . 1.328(6) ?
    C2 H2 . 0.9300 ?
    C3 H3 . 0.9300 ?
loop_
    _geom_angle_atom_site_label_1
    _geom_angle_atom_site_label_2
    _geom_angle_atom_site_label_3
    _geom_angle_site_symmetry_1
    _geom_angle_site_symmetry_3
    _geom_angle
    _geom_angle_publ_flag
    Cl3 Sn1 Cl3 3_666 . 180.0 ?
    Cl3 Sn1 Cl1 3_666 . 89.33(4) ?
    Cl3 Sn1 Cl1 . . 90.67(4) ?
    Cl3 Sn1 Cl1 3_666 3_666 90.67(4) ?
    Cl3 Sn1 Cl1 . 3_666 89.33(4) ?
    Cl1 Sn1 Cl1 . 3_666 180.0 ?
    Cl3 Sn1 Cl2 3_666 3_666 91.15(4) ?
    Cl3 Sn1 Cl2 . 3_666 88.85(4) ?
    Cl1 Sn1 Cl2 . 3_666 90.61(3) ?
    Cl1 Sn1 Cl2 3_666 3_666 89.39(3) ?
    Cl3 Sn1 Cl2 3_666 . 88.85(4) ?
    Cl3 Sn1 Cl2 . . 91.15(4) ?
    Cl1 Sn1 Cl2 . . 89.39(3) ?
    Cl1 Sn1 Cl2 3_666 . 90.61(3) ?
    Cl2 Sn1 Cl2 3_666 . 180.00(5) ?
    C1 S1 C3 . . 90.5(2) ?
    C1 N1 C2 . . 113.4(3) ?
    C1 N2 H2A . . 109.5 ?
    C1 N2 H2B . . 109.5 ?
    H2A N2 H2B . . 109.5 ?
    C1 N2 H2C . . 109.5 ?
    H2A N2 H2C . . 109.5 ?
    H2B N2 H2C . . 109.5 ?
    N2 C1 N1 . . 124.1(4) ?
    N2 C1 S1 . . 124.6(3) ?
    N1 C1 S1 . . 111.3(3) ?
    C3 C2 N1 . . 113.5(4) ?
    C3 C2 H2 . . 123.3 ?
    N1 C2 H2 . . 123.3 ?
    C2 C3 S1 . . 111.4(4) ?
    C2 C3 H3 . . 124.3 ?
    S1 C3 H3 . . 124.3 ?
loop_
    _geom_hbond_atom_site_label_D
    _geom_hbond_atom_site_label_H
    _geom_hbond_atom_site_label_A
    _geom_hbond_site_symmetry_A
    _geom_hbond_distance_DH
    _geom_hbond_distance_HA
    _geom_hbond_distance_DA
    _geom_hbond_angle_DHA
    N2 H2A Cl1 . 0.89 2.70 3.522(4) 155.0
    N2 H2C Cl3 3_666 0.89 2.78 3.337(4) 121.8
    N2 H2B Cl2 1_655 0.89 2.50 3.353(4) 162.0
    N2 H2C S1 2_745 0.89 2.84 3.595(4) 143.9
