# Supplementary material for: Bis(1,3-thia­zol-2-aminium) hexa­chlorido­stannate(IV)
Source: Acta Crystallogr Sect E Struct Rep Online. 2014 Jun 21;70(Pt 7):m269. doi: 10.1107/S1600536814014032 (PMC4120623; doi:10.1107/S1600536814014032)
Supplement: Supplementary file 2 [file e-70-0m269-Isup2.hkl]

# 
# h,k,l, Fc-squared, Fo-squared, sigma(Fo-squared) and status flag 
# 
data_I
_shelx_title ' 100107e in P2(1)/c' 
_shelx_refln_list_code          4 
_shelx_F_calc_maximum      228.49 
_exptl_crystal_F_000       516.00 
_reflns_d_resolution_high  0.8404 
 
loop_ 
 _symmetry_equiv_pos_as_xyz 
 'x, y, z' 
 '-x, y+1/2, -z+1/2' 
 '-x, -y, -z' 
 'x, -y-1/2, z-1/2' 
 
_cell_length_a     7.9185 
_cell_length_b     8.6737 
_cell_length_c    12.8952 
_cell_angle_alpha  90.000 
_cell_angle_beta  101.629 
_cell_angle_gamma  90.000 
 
_shelx_F_squared_multiplier     1.000 
 
loop_ 
 _refln_index_h 
 _refln_index_k 
 _refln_index_l 
 _refln_F_squared_calc 
 _refln_F_squared_meas 
 _refln_F_squared_sigma 
 _refln_observed_status 
   1   0   0     3131.69     4274.80     78.89 o 
   2   0   0     6172.92     5663.49    104.04 o 
   3   0   0       20.21       15.57      2.59 o 
   4   0   0     3344.85     3535.99     60.62 o 
   5   0   0      167.16      172.89     16.95 o 
   6   0   0       84.50       93.85     10.22 o 
   7   0   0     4360.84     4329.98    136.51 o 
   8   0   0     2169.98     2139.08     85.29 o 
   9   0   0     1181.38     1257.89     63.95 o 
   1   1   0       14.03       36.19      3.68 o 
   2   1   0     5815.12     5550.10     92.88 o 
   3   1   0     5349.51     5795.17     87.56 o 
   4   1   0      476.16      477.68     11.58 o 
   5   1   0     1419.36     1339.35     21.85 o 
   6   1   0        0.34        5.96     12.07 o 
   7   1   0      103.45      108.44     11.52 o 
   8   1   0      263.99      282.75     19.83 o 
   9   1   0      107.23      115.41     16.21 o 
   0   2   0    15516.79    16207.30    417.20 o 
   1   2   0     2711.65     2533.23     47.83 o 
   2   2   0     2895.01     3074.34     42.63 o 
   3   2   0     1749.81     1939.35     36.61 o 
   4   2   0     5001.01     5428.41     73.89 o 
   5   2   0     4898.05     4875.80     72.28 o 
   6   2   0     2694.18     2664.35     45.69 o 
   7   2   0     3920.07     4020.59    150.28 o 
   8   2   0      532.89      533.46     34.04 o 
   9   2   0      612.90      648.63     32.06 o 
   1   3   0     1255.08     1270.35     24.23 o 
   2   3   0      126.57      149.28     10.18 o 
   3   3   0      240.44      285.19      8.22 o 
   4   3   0     1428.47     1446.11     27.59 o 
   5   3   0      974.71      951.60     22.12 o 
   6   3   0      100.67      106.76     11.19 o 
   7   3   0      503.87      511.54     17.57 o 
   8   3   0       25.62       12.56      7.48 o 
   0   4   0    10036.34    10012.68    266.92 o 
   1   4   0     8225.92     8316.35    127.40 o 
   2   4   0    17632.93    18442.71    212.91 o 
   3   4   0       25.08       17.39      3.39 o 
   4   4   0       12.35       26.39      5.39 o 
   5   4   0      489.00      497.16     15.73 o 
   6   4   0     1491.16     1489.93     32.22 o 
   7   4   0      860.17      853.73     23.76 o 
   8   4   0       90.62       98.94     13.74 o 
   1   5   0     4555.96     4722.45    102.82 o 
   2   5   0     2089.99     2157.46     45.42 o 
   3   5   0      457.09      446.87     15.68 o 
   4   5   0        7.63        2.92      4.15 o 
   5   5   0       63.42       46.24      7.33 o 
   6   5   0      613.94      642.10     20.60 o 
   7   5   0      559.13      532.27     19.21 o 
   8   5   0       14.22       10.42     11.83 o 
   0   6   0     2109.08     2037.98     51.46 o 
   1   6   0        2.25        4.86      5.30 o 
   2   6   0     4631.29     4676.38     80.97 o 
   3   6   0      849.03      903.07     25.34 o 
   4   6   0     2570.21     2565.58     46.14 o 
   5   6   0     3129.54     3428.40     70.90 o 
   6   6   0     1211.15     1261.68     37.58 o 
   7   6   0     1095.94     1153.03     47.10 o 
   1   7   0      418.76      420.25     14.33 o 
   2   7   0        3.35       -3.95      4.64 o 
   3   7   0     1121.28     1056.98     39.17 o 
   4   7   0       53.92       51.08     12.29 o 
   5   7   0       26.65       20.39      8.48 o 
   6   7   0       62.49       59.98     11.53 o 
   0   8   0     5710.24     5317.35    118.70 o 
   1   8   0      822.82      788.08     25.27 o 
   2   8   0     1004.71      964.79     37.10 o 
   3   8   0      813.74      922.43     37.81 o 
   4   8   0      826.65      811.59     48.52 o 
   5   8   0      176.63      164.89     18.73 o 
   1   9   0      131.91      124.48     16.14 o 
   2   9   0      297.66      289.58     21.04 o 
   3   9   0      477.58      474.98     27.91 o 
   4   9   0        4.70        8.76     11.33 o 
   0  10   0      305.23      278.18     27.97 o 
   1  10   0        3.02       -1.62     11.01 o 
   2  10   0      520.20      551.53     30.22 o 
  -9   1   1       95.00       92.50     23.77 o 
  -8   1   1     2567.09     2667.63     96.99 o 
  -7   1   1      507.78      515.47     19.66 o 
  -6   1   1     6748.10     6704.74     96.05 o 
  -5   1   1     2304.36     2478.38     32.61 o 
  -4   1   1     8002.49     7914.46     88.12 o 
  -3   1   1       12.87       12.12      3.36 o 
  -2   1   1      172.63      159.19      9.39 o 
  -1   1   1    26997.16    27828.43    358.07 o 
   0   1   1     8818.15     9325.22    269.43 o 
   1   1   1    16441.42    16350.92    262.31 o 
   2   1   1     5430.31     5537.06     84.20 o 
   3   1   1    17530.71    17094.50    342.14 o 
   4   1   1      527.14      509.60     14.35 o 
   5   1   1      293.69      296.12      9.92 o 
   6   1   1      479.93      487.96     14.63 o 
   7   1   1     3351.60     3265.96     78.55 o 
   8   1   1     1427.25     1398.98     46.64 o 
   9   1   1      201.32      191.08     18.26 o 
  -9   2   1       50.55       63.73     13.53 o 
  -8   2   1       34.86       29.26     10.69 o 
  -7   2   1      587.37      630.64     19.18 o 
  -6   2   1      177.33      180.09      9.71 o 
  -5   2   1     1058.58     1005.19     27.81 o 
  -4   2   1       13.53       23.11      6.87 o 
  -3   2   1      483.26      469.60     12.18 o 
  -2   2   1      304.30      291.21      6.67 o 
  -1   2   1      109.60      105.94      3.80 o 
   0   2   1     1917.24     2480.11     47.00 o 
   1   2   1     2379.00     2301.14     29.41 o 
   2   2   1     3220.22     3350.94     54.31 o 
   3   2   1      943.59     1038.92     25.21 o 
   4   2   1      441.62      471.35     11.52 o 
   5   2   1      103.85       92.28      8.58 o 
   6   2   1      181.32      150.94     10.81 o 
   7   2   1       71.67       58.22      9.95 o 
   8   2   1       47.10       50.26     17.55 o 
  -8   3   1      621.69      637.44     24.75 o 
  -7   3   1     1189.62     1238.58     28.92 o 
  -6   3   1     5619.17     5879.48     87.84 o 
  -5   3   1     1493.96     1577.17     35.44 o 
  -4   3   1     1604.94     1767.28     35.64 o 
  -3   3   1     1857.20     1848.40     27.16 o 
  -2   3   1     5160.84     5427.24     66.57 o 
  -1   3   1     3872.33     3548.79     50.40 o 
   0   3   1     2209.92     2409.24     45.23 o 
   1   3   1    27715.68    27770.71    316.45 o 
   2   3   1     2942.30     2943.04     44.97 o 
   3   3   1     8749.11     9104.57    138.66 o 
   4   3   1       26.64       30.98      5.55 o 
   5   3   1     3451.22     3418.09     62.18 o 
   6   3   1      661.02      694.91     19.58 o 
   7   3   1      663.42      664.88     20.08 o 
   8   3   1     1131.83     1188.12     40.70 o 
  -8   4   1       11.56        0.99      6.34 o 
  -7   4   1      145.11      133.17     11.26 o 
  -6   4   1        0.38       -3.76      4.80 o 
  -5   4   1      481.77      496.24     15.60 o 
  -4   4   1      192.09      154.77      8.13 o 
  -3   4   1       53.46       68.59      5.35 o 
  -2   4   1      617.10      650.24     14.64 o 
  -1   4   1      120.96       79.52      6.36 o 
   0   4   1      868.28      794.27     19.04 o 
   1   4   1        8.02       13.98      3.27 o 
   2   4   1      209.99      185.63     10.79 o 
   3   4   1      812.39      720.65     17.00 o 
   4   4   1       59.00       68.36      7.66 o 
   5   4   1        8.90        5.80      5.53 o 
   6   4   1      166.85      149.31     11.06 o 
   7   4   1       65.61       67.50      8.75 o 
   8   4   1       43.63       52.80     10.72 o 
  -8   5   1      777.28      804.83     29.96 o 
  -7   5   1      305.77      295.42     17.52 o 
  -6   5   1     4266.39     4588.65    110.45 o 
  -5   5   1      347.94      318.00     13.05 o 
  -4   5   1     1771.09     1856.23     41.43 o 
  -3   5   1     1491.58     1602.05     26.36 o 
  -2   5   1     5037.16     5436.74     78.16 o 
  -1   5   1     1117.69     1215.40     52.89 o 
   0   5   1     1496.61     1582.79     33.00 o 
   1   5   1    10385.82    10603.73    167.85 o 
   2   5   1     1840.92     1790.17     27.13 o 
   3   5   1     2686.82     2672.85     66.99 o 
   4   5   1      229.22      249.40     12.53 o 
   5   5   1     3311.49     3395.76     57.85 o 
   6   5   1      687.11      718.74     21.95 o 
   7   5   1      297.66      276.10     14.07 o 
  -7   6   1       20.92       27.77     10.74 o 
  -6   6   1       21.31       16.73      8.74 o 
  -5   6   1       18.39       15.27      8.70 o 
  -4   6   1      780.76      796.71     26.21 o 
  -3   6   1      273.58      257.61     12.99 o 
  -2   6   1      580.38      535.67     15.06 o 
  -1   6   1     1104.23     1140.56     28.19 o 
   0   6   1        5.04        3.34      4.14 o 
   1   6   1       60.78       63.69      9.67 o 
   2   6   1       44.56       42.71     15.44 o 
   3   6   1        2.88       13.65      6.55 o 
   4   6   1     1180.92     1175.51     46.35 o 
   5   6   1       48.93       59.22      8.93 o 
   6   6   1      311.54      299.12     18.03 o 
   7   6   1      143.07      145.29     18.72 o 
  -6   7   1      772.98      778.52     29.68 o 
  -5   7   1      413.47      398.39     24.95 o 
  -4   7   1     2063.39     2149.28     65.92 o 
  -3   7   1     1255.11     1310.01     63.54 o 
  -2   7   1      599.08      573.88     20.24 o 
  -1   7   1     3774.01     3727.65     61.17 o 
   0   7   1      801.65      791.40     23.32 o 
   1   7   1     2750.08     2796.03     86.14 o 
   2   7   1      162.66      138.75     17.84 o 
   3   7   1     2704.76     2677.39     56.45 o 
   4   7   1      796.88      791.04     27.83 o 
   5   7   1      880.69      960.60     43.88 o 
   6   7   1      215.23      222.55     16.47 o 
  -5   8   1        5.74        4.82     10.22 o 
  -4   8   1      103.89      115.95     16.86 o 
  -3   8   1       13.12       21.60      9.69 o 
  -2   8   1      130.26      124.04     15.50 o 
  -1   8   1       68.61       70.76     14.94 o 
   0   8   1      131.87      139.37     11.24 o 
   1   8   1       45.36       23.50     10.20 o 
   2   8   1       15.92        5.86     11.33 o 
   3   8   1      225.59      240.26     19.27 o 
   4   8   1      165.85      169.20     18.48 o 
   5   8   1        9.76        3.46     11.08 o 
  -4   9   1     1545.31     1617.80     95.78 o 
  -3   9   1      415.54      426.76     26.84 o 
  -2   9   1      479.52      495.34     27.21 o 
  -1   9   1     1295.84     1271.67     35.42 o 
   0   9   1      508.72      464.83     24.38 o 
   1   9   1      441.47      387.09     23.33 o 
   2   9   1       30.33       27.10     11.35 o 
   3   9   1     1539.75     1431.55     72.48 o 
   4   9   1      371.67      356.90     26.04 o 
  -2  10   1        0.25      -11.38      8.90 o 
  -1  10   1       11.18       -9.14     12.34 o 
   0  10   1       61.51       28.36     15.73 o 
   1  10   1       69.23       39.47     17.35 o 
   2  10   1       77.63       70.47     15.43 o 
  -9   0   2      166.76      188.62     24.87 o 
  -8   0   2      286.96      266.63     26.00 o 
  -7   0   2      851.09      774.28     41.14 o 
  -6   0   2       94.52       97.95      8.18 o 
  -5   0   2     7360.06     7573.13    121.81 o 
  -4   0   2     8877.49     8793.59    137.64 o 
  -3   0   2     6706.07     6979.90    128.06 o 
  -2   0   2     4567.57     4342.81     87.36 o 
  -1   0   2     9891.00     9682.74    353.61 o 
   0   0   2    12367.76    11415.01    205.38 o 
   1   0   2    15926.53    16027.13    285.23 o 
   2   0   2     7221.60     7178.90    131.93 o 
   3   0   2     5486.96     5502.13    104.71 o 
   4   0   2     1984.68     1880.89     42.48 o 
   5   0   2      301.33      252.08     21.19 o 
   6   0   2     1863.56     1843.60     71.28 o 
   7   0   2      807.05      829.14     46.75 o 
   8   0   2     1672.50     1675.14     75.80 o 
  -9   1   2      331.99      356.44     23.03 o 
  -8   1   2        3.11        7.65      7.98 o 
  -7   1   2        7.93       -3.60      4.71 o 
  -6   1   2       24.47       12.43      8.66 o 
  -5   1   2      230.36      225.68      7.46 o 
  -4   1   2      879.63      857.87     14.42 o 
  -3   1   2     3031.52     3143.13     37.55 o 
  -2   1   2     1133.95     1022.62     15.46 o 
  -1   1   2        2.35       15.89      8.04 o 
   0   1   2     1231.54     1278.27     43.42 o 
   1   1   2       13.56        4.09      4.21 o 
   2   1   2     7884.48     7653.58    100.12 o 
   3   1   2       25.77       28.46      3.41 o 
   4   1   2       30.89       25.08      3.21 o 
   5   1   2      376.91      339.35     12.97 o 
   6   1   2      101.19       85.27     12.26 o 
   7   1   2      152.61      155.11     17.24 o 
   8   1   2      266.37      278.84     20.25 o 
  -9   2   2      169.85      197.90     20.21 o 
  -8   2   2      645.55      669.44     29.75 o 
  -7   2   2     4690.29     4946.92     76.97 o 
  -6   2   2     2644.56     2719.65     46.42 o 
  -5   2   2    13279.57    13158.52    181.74 o 
  -4   2   2     1471.19     1397.53     22.68 o 
  -3   2   2     8608.43     8871.47    105.76 o 
  -2   2   2     2537.57     2562.71     33.69 o 
  -1   2   2       56.73       62.13     10.00 o 
   0   2   2      538.50      548.44     15.56 o 
   1   2   2     9881.52    10011.66    176.37 o 
   2   2   2    26381.17    25906.88    539.94 o 
   3   2   2     6661.45     6527.44    101.87 o 
   4   2   2    12045.00    11957.66    180.36 o 
   5   2   2      512.61      572.39     18.24 o 
   6   2   2     2451.11     2368.47     48.13 o 
   7   2   2        3.08       -6.53      5.50 o 
   8   2   2      435.31      372.79     45.79 o 
  -8   3   2      460.48      448.14     23.02 o 
  -7   3   2      394.84      391.19     15.37 o 
  -6   3   2        8.36       11.73      5.91 o 
  -5   3   2     1137.42     1171.47     25.64 o 
  -4   3   2     1067.34     1057.84     19.81 o 
  -3   3   2     1589.38     1726.25     28.82 o 
  -2   3   2     1511.78     1478.01     24.41 o 
  -1   3   2        3.85        8.16      8.42 o 
   0   3   2    11067.92    11539.87    178.60 o 
   1   3   2     5002.22     5389.78     76.93 o 
   2   3   2      201.21      181.50      7.71 o 
   3   3   2       44.13       49.28      6.21 o 
   4   3   2       34.92       34.13      5.84 o 
   5   3   2      639.89      646.62     22.96 o 
   6   3   2      605.82      578.68     20.29 o 
   7   3   2       61.74       61.02     10.08 o 
   8   3   2      130.97      148.22     22.74 o 
  -8   4   2       44.51       31.40      9.21 o 
  -7   4   2      662.87      674.13     25.13 o 
  -6   4   2      571.75      597.45     18.34 o 
  -5   4   2     2542.42     2467.04     43.19 o 
  -4   4   2      226.02      266.43      9.70 o 
  -3   4   2    15407.75    15782.17    184.80 o 
  -2   4   2     3282.36     3229.76     48.21 o 
  -1   4   2     6808.28     7206.98    135.66 o 
   0   4   2     4409.39     4689.52     78.53 o 
   1   4   2     6505.34     6480.68    159.33 o 
   2   4   2     8108.91     8420.78    114.07 o 
   3   4   2      106.91       97.23      7.61 o 
   4   4   2     1731.51     1643.62     35.99 o 
   5   4   2      352.05      374.86     15.99 o 
   6   4   2     1324.24     1322.48     34.19 o 
   7   4   2      165.75      154.38     10.73 o 
   8   4   2     1303.42     1457.64     41.97 o 
  -8   5   2       32.02       24.31      9.58 o 
  -7   5   2       13.81        8.24      8.53 o 
  -6   5   2      261.92      285.34     16.94 o 
  -5   5   2      352.97      348.10     16.55 o 
  -4   5   2       25.65       21.48      6.78 o 
  -3   5   2       53.12       58.75      6.22 o 
  -2   5   2       28.04       37.85      7.40 o 
  -1   5   2       18.53       14.34      5.51 o 
   0   5   2        1.21       -2.72      2.92 o 
   1   5   2      167.29      160.27     16.45 o 
   2   5   2      102.19       96.44      6.44 o 
   3   5   2      422.60      417.81     15.68 o 
   4   5   2      258.82      273.61     13.61 o 
   5   5   2       29.62       28.40      8.46 o 
   6   5   2      316.32      291.92     13.91 o 
   7   5   2      322.16      325.44     15.46 o 
  -7   6   2     1485.08     1592.17     45.27 o 
  -6   6   2     1315.19     1391.95     40.12 o 
  -5   6   2     3265.32     3534.12     90.41 o 
  -4   6   2      508.97      505.21     25.66 o 
  -3   6   2     1736.11     1778.26     40.23 o 
  -2   6   2      164.82      146.05      9.86 o 
  -1   6   2      870.69      993.13     26.04 o 
   0   6   2      735.18      795.97     22.03 o 
   1   6   2     1954.40     1963.31     67.14 o 
   2   6   2     3915.67     3958.79     71.14 o 
   3   6   2     2345.91     2377.03     48.23 o 
   4   6   2     4088.29     4220.70     76.87 o 
   5   6   2      845.43      824.40     26.31 o 
   6   6   2     1087.80     1098.17     29.27 o 
   7   6   2       61.86       67.09     14.16 o 
  -6   7   2       42.07       41.37     12.73 o 
  -5   7   2       78.65       53.38     21.63 o 
  -4   7   2      689.12      717.56     32.92 o 
  -3   7   2     1221.38     1202.44     42.09 o 
  -2   7   2      237.35      231.58     13.45 o 
  -1   7   2      914.42      868.63     26.26 o 
   0   7   2      171.58      157.81     10.96 o 
   1   7   2     1704.68     1739.97     83.69 o 
   2   7   2      402.02      383.20     47.73 o 
   3   7   2        0.55       -4.67      6.68 o 
   4   7   2      401.35      438.06     21.01 o 
   5   7   2      216.91      209.70     15.54 o 
   6   7   2       15.27       11.93      8.33 o 
  -5   8   2     1048.80     1081.91     66.56 o 
  -4   8   2      323.55      292.47     21.55 o 
  -3   8   2     1710.41     1736.02     55.17 o 
  -2   8   2     1312.42     1398.84     36.79 o 
  -1   8   2     4981.72     4982.30     92.31 o 
   0   8   2     2048.18     2076.90    120.41 o 
   1   8   2      344.80      332.54     40.53 o 
   2   8   2      282.82      223.81     23.79 o 
   3   8   2      169.63      150.72     21.48 o 
   4   8   2      682.56      650.15     32.94 o 
   5   8   2       13.93        8.05      9.90 o 
  -4   9   2      172.67      188.02     20.77 o 
  -3   9   2       11.45       -0.35      9.35 o 
  -2   9   2        8.05       12.85     10.24 o 
  -1   9   2       10.98       10.17      7.92 o 
   0   9   2        5.08       -3.43      8.54 o 
   1   9   2       20.51       11.40      9.16 o 
   2   9   2      198.43      152.74     25.41 o 
   3   9   2       97.13      114.72     18.44 o 
   4   9   2        5.31       -3.22     10.21 o 
  -2  10   2       44.34       43.88     12.56 o 
  -1  10   2      503.87      537.24     39.47 o 
   0  10   2      261.55      263.14     29.20 o 
   1  10   2      168.15      182.62     29.05 o 
  -9   1   3     1204.84     1234.97     43.93 o 
  -8   1   3      436.73      443.75     23.43 o 
  -7   1   3      114.45      126.19      9.93 o 
  -6   1   3      966.79      894.56     27.67 o 
  -5   1   3     8304.98     8374.91     94.96 o 
  -4   1   3    15415.78    15497.96    167.34 o 
  -3   1   3      971.56      914.11     14.34 o 
  -2   1   3     7486.91     7426.76     88.29 o 
  -1   1   3     1727.29     1822.75     33.78 o 
   0   1   3    12758.77    13501.77    199.27 o 
   1   1   3     1001.64     1069.32     47.93 o 
   2   1   3     9989.93     9402.16    121.77 o 
   3   1   3    15669.70    15337.91    195.80 o 
   4   1   3     3772.39     3727.79     83.67 o 
   5   1   3     2386.44     2281.02     44.68 o 
   6   1   3      142.57      176.70     28.63 o 
   7   1   3     1887.41     1942.27     56.69 o 
   8   1   3       10.03       -2.18      8.10 o 
  -9   2   3       43.88       37.08     11.33 o 
  -8   2   3       24.57       19.15      8.30 o 
  -7   2   3      278.04      293.44     13.15 o 
  -6   2   3      133.01      120.17      8.75 o 
  -5   2   3        0.28       11.12      5.21 o 
  -4   2   3      760.28      838.74     27.05 o 
  -3   2   3       13.86        8.06      2.61 o 
  -2   2   3     6465.12     6707.53     91.25 o 
  -1   2   3        1.37        0.92      2.33 o 
   0   2   3     3136.76     3591.51     79.25 o 
   1   2   3      110.45      136.93      5.15 o 
   2   2   3      592.34      581.43     12.12 o 
   3   2   3      242.75      206.81      9.68 o 
   4   2   3      432.10      427.43     29.31 o 
   5   2   3      210.54      191.79     10.84 o 
   6   2   3      846.66      803.74     31.44 o 
   7   2   3      167.42      165.72     15.95 o 
   8   2   3      134.37      139.57     25.37 o 
  -9   3   3      662.35      731.56     50.88 o 
  -8   3   3       25.52        9.79      6.38 o 
  -7   3   3     1358.32     1319.24     30.11 o 
  -6   3   3     2013.53     2052.96     38.56 o 
  -5   3   3      932.45      946.15     19.02 o 
  -4   3   3    10587.09    11273.91    135.13 o 
  -3   3   3     3314.43     3296.68     44.21 o 
  -2   3   3    10784.44    11211.90    148.89 o 
  -1   3   3      207.88      272.02     13.10 o 
   0   3   3     5540.09     5695.93    157.86 o 
   1   3   3     4812.81     5308.28    143.08 o 
   2   3   3     5106.11     5379.52    151.35 o 
   3   3   3     2488.30     2429.68     45.66 o 
   4   3   3     4553.31     4376.13     75.26 o 
   5   3   3     3410.88     3351.41     85.00 o 
   6   3   3      144.79      139.82     11.51 o 
   7   3   3      310.61      314.73     20.74 o 
   8   3   3      264.77      300.31     22.83 o 
  -8   4   3        0.33       -3.37      7.15 o 
  -7   4   3       36.06       34.14      9.01 o 
  -6   4   3      359.85      340.23     16.90 o 
  -5   4   3       57.66       46.09      6.43 o 
  -4   4   3       17.94       17.17      4.10 o 
  -3   4   3      360.68      353.22     10.96 o 
  -2   4   3      551.47      496.82     11.65 o 
  -1   4   3      172.79      127.07     13.13 o 
   0   4   3      354.09      315.10     11.40 o 
   1   4   3       38.26       34.42      4.32 o 
   2   4   3      594.80      571.46     16.17 o 
   3   4   3        1.42       -1.46      3.50 o 
   4   4   3        0.03        6.54      4.87 o 
   5   4   3      496.91      511.25     19.33 o 
   6   4   3       30.89       40.75      8.28 o 
   7   4   3       33.64       25.14     12.14 o 
  -8   5   3       57.67       47.08     11.77 o 
  -7   5   3     1335.98     1399.47     40.23 o 
  -6   5   3     1801.11     1819.19     45.76 o 
  -5   5   3      318.81      352.26     32.73 o 
  -4   5   3     3449.72     3264.61     63.08 o 
  -3   5   3     2577.87     2601.90     51.97 o 
  -2   5   3     6228.17     6207.30    131.11 o 
  -1   5   3        3.39       15.24      5.47 o 
   0   5   3     3136.72     2955.26     77.72 o 
   1   5   3     4054.77     4284.43    189.94 o 
   2   5   3     2492.70     2357.26     56.72 o 
   3   5   3     1056.61     1016.63     26.68 o 
   4   5   3     2024.54     2010.79     60.79 o 
   5   5   3     3476.04     3522.73     68.02 o 
   6   5   3       52.81       50.07      9.59 o 
   7   5   3      643.07      657.69     22.50 o 
  -7   6   3        7.76       -4.75      8.59 o 
  -6   6   3      381.18      380.70     20.53 o 
  -5   6   3      660.71      703.05     34.36 o 
  -4   6   3      857.77      839.56     61.05 o 
  -3   6   3      272.15      255.95     16.53 o 
  -2   6   3        2.13       -4.59      3.98 o 
  -1   6   3        1.65        2.02      4.43 o 
   0   6   3      501.15      471.65     16.46 o 
   1   6   3      531.48      564.62     47.24 o 
   2   6   3     1343.98     1332.04     53.36 o 
   3   6   3       73.79       68.23      9.08 o 
   4   6   3      452.81      468.03     20.84 o 
   5   6   3      111.08       93.65     11.38 o 
   6   6   3       42.35       36.13     11.89 o 
  -6   7   3      564.91      612.87     32.92 o 
  -5   7   3      976.96     1015.11     41.67 o 
  -4   7   3     1140.17     1160.65     43.67 o 
  -3   7   3      221.91      243.41     16.63 o 
  -2   7   3     3396.87     3406.64     67.29 o 
  -1   7   3      872.13      912.69     26.59 o 
   0   7   3     3800.46     3742.39     98.27 o 
   1   7   3      139.61      167.60     15.76 o 
   2   7   3     2369.93     2365.02    200.05 o 
   3   7   3      976.41      981.79    101.36 o 
   4   7   3      408.52      356.67     74.01 o 
   5   7   3      503.82      522.19     25.24 o 
   6   7   3      209.98      220.14     16.37 o 
  -5   8   3      190.75      236.94     22.90 o 
  -4   8   3       14.77        3.92     15.44 o 
  -3   8   3      196.46      189.16     26.69 o 
  -2   8   3        1.28        3.73      7.33 o 
  -1   8   3       50.58       68.66     11.88 o 
   0   8   3        5.14        3.31      8.16 o 
   1   8   3       15.41       23.81      9.71 o 
   2   8   3      175.74      160.66     19.20 o 
   3   8   3        0.92       -8.67      6.85 o 
   4   8   3       60.03       59.14     17.94 o 
   5   8   3       17.93       12.58     10.04 o 
  -4   9   3      667.46      809.53    251.74 o 
  -3   9   3        7.40       -8.06     12.98 o 
  -2   9   3     1218.49     1170.98     63.46 o 
  -1   9   3      793.70      812.19     33.36 o 
   0   9   3     1424.54     1324.60     64.94 o 
   1   9   3       93.29       70.88     18.43 o 
   2   9   3      677.65      634.97     43.70 o 
   3   9   3      838.40      691.94     47.29 o 
  -1  10   3        1.73        0.10     13.47 o 
   0  10   3       85.93       63.02     20.01 o 
   1  10   3        3.73        6.69     14.21 o 
  -9   0   4      419.43      454.56     36.82 o 
  -8   0   4      323.33      292.44     27.58 o 
  -7   0   4     1140.05     1132.85     36.00 o 
  -6   0   4     3417.92     3403.59     63.58 o 
  -5   0   4     3917.73     4040.55     71.23 o 
  -4   0   4     6784.30     6697.52    108.59 o 
  -3   0   4    17362.15    17582.76    266.62 o 
  -2   0   4    21402.79    21025.24    846.61 o 
  -1   0   4    52209.82    49156.82   1250.71 o 
   0   0   4    18724.75    19075.01    340.34 o 
   1   0   4      956.36      901.20     23.82 o 
   2   0   4      472.05      493.54     25.29 o 
   3   0   4     8168.50     8165.73    153.72 o 
   4   0   4      241.20      224.15     11.46 o 
   5   0   4     3089.46     2973.73    100.04 o 
   6   0   4     5620.69     5918.65    177.61 o 
   7   0   4     1178.11     1222.79     61.30 o 
   8   0   4      188.99      215.11     27.18 o 
  -9   1   4       37.50       46.91     25.17 o 
  -8   1   4       13.01        4.34      8.33 o 
  -7   1   4      107.45      109.22     10.10 o 
  -6   1   4        0.21       -4.40      2.93 o 
  -5   1   4     2805.32     2719.81     36.61 o 
  -4   1   4     1423.18     1340.85     21.05 o 
  -3   1   4       91.84       93.56      4.78 o 
  -2   1   4     4420.45     4401.86     74.82 o 
  -1   1   4      258.49      181.39      8.06 o 
   0   1   4     1728.18     1753.66     34.16 o 
   1   1   4     2308.06     2416.94     36.13 o 
   2   1   4       52.91       55.76      4.12 o 
   3   1   4     1671.60     1558.72     26.41 o 
   4   1   4     1621.92     1670.93     35.01 o 
   5   1   4       61.01       65.40     11.16 o 
   6   1   4       96.71      113.90     15.02 o 
   7   1   4       74.47       69.89     13.86 o 
   8   1   4       25.10       11.03     11.01 o 
  -9   2   4      699.16      750.88     49.99 o 
  -8   2   4     2398.92     2523.36     47.74 o 
  -7   2   4      398.21      373.67     14.66 o 
  -6   2   4     2511.37     2538.51     39.39 o 
  -5   2   4      914.19      947.53     18.97 o 
  -4   2   4     2458.26     2438.34     41.70 o 
  -3   2   4     3065.04     2844.52     40.78 o 
  -2   2   4     4769.42     4695.42    134.44 o 
  -1   2   4     5578.19     6018.71    134.00 o 
   0   2   4      442.06      507.05     19.99 o 
   1   2   4     6075.80     6290.99    133.14 o 
   2   2   4     5442.59     5278.78     80.45 o 
   3   2   4    11724.70    11238.54    217.06 o 
   4   2   4     3506.85     3274.39     59.38 o 
   5   2   4     2486.87     2400.59     77.75 o 
   6   2   4      886.85      908.93     39.77 o 
   7   2   4       33.31       24.72     10.29 o 
   8   2   4      135.94      122.51     18.11 o 
  -8   3   4       11.73       10.38     10.15 o 
  -7   3   4      198.72      205.69     14.85 o 
  -6   3   4      673.61      654.87     18.43 o 
  -5   3   4        5.45        1.66      3.20 o 
  -4   3   4      644.26      686.40     14.95 o 
  -3   3   4      575.95      610.88     13.98 o 
  -2   3   4      129.77      142.57      8.61 o 
  -1   3   4      686.44      734.56     26.41 o 
   0   3   4     1543.45     1551.56     52.68 o 
   1   3   4       32.59       35.05      3.98 o 
   2   3   4       59.24       64.00      4.96 o 
   3   3   4      734.44      638.40     18.90 o 
   4   3   4      118.28      118.35     14.69 o 
   5   3   4     1543.82     1501.91     36.73 o 
   6   3   4      309.51      287.74     19.25 o 
   7   3   4       44.71       54.46     12.19 o 
   8   3   4        0.02        1.00     13.79 o 
  -8   4   4      693.21      652.34     26.33 o 
  -7   4   4      257.17      257.08     16.31 o 
  -6   4   4      443.50      449.32     19.36 o 
  -5   4   4      585.90      586.69     18.64 o 
  -4   4   4     7281.16     7381.53    125.21 o 
  -3   4   4    15929.36    16473.36    259.37 o 
  -2   4   4     3687.01     3607.74     65.98 o 
  -1   4   4     3457.42     3383.17     61.59 o 
   0   4   4     2394.71     2758.00    101.42 o 
   1   4   4     3750.55     3778.80    150.82 o 
   2   4   4     1290.11     1228.66     49.98 o 
   3   4   4     1985.26     1938.42     58.94 o 
   4   4   4     2207.31     2121.42     67.76 o 
   5   4   4     3139.34     3121.21     61.24 o 
   6   4   4      521.45      528.30     20.81 o 
   7   4   4      663.34      714.82     92.22 o 
  -8   5   4      201.98      197.06     16.20 o 
  -7   5   4      125.08      123.40     17.46 o 
  -6   5   4     1054.85     1044.05     32.71 o 
  -5   5   4      380.62      416.08     23.35 o 
  -4   5   4      546.74      522.56     19.44 o 
  -3   5   4      147.55      142.72     10.47 o 
  -2   5   4      134.47      139.38      9.88 o 
  -1   5   4     5073.77     5168.27    243.97 o 
   0   5   4     2292.69     2260.19     97.60 o 
   1   5   4       45.92       67.85      7.93 o 
   2   5   4      629.68      607.57     42.13 o 
   3   5   4      288.57      276.12     13.44 o 
   4   5   4       58.60       52.42      9.08 o 
   5   5   4      612.19      605.09     22.45 o 
   6   5   4        4.03       -3.16      5.86 o 
   7   5   4      111.83      133.36     18.18 o 
  -7   6   4      606.65      632.32     27.11 o 
  -6   6   4     1864.28     1953.36     61.71 o 
  -5   6   4      194.14      169.08     17.23 o 
  -4   6   4      632.96      615.78     23.03 o 
  -3   6   4     1090.83     1157.46     48.79 o 
  -2   6   4       45.22       36.28      6.97 o 
  -1   6   4     2761.77     2831.27    156.21 o 
   0   6   4      839.98      875.48     49.37 o 
   1   6   4     7395.82     8076.99    558.14 o 
   2   6   4      834.42      890.44     98.41 o 
   3   6   4     4188.94     4206.63    130.93 o 
   4   6   4     1273.87     1262.40     39.15 o 
   5   6   4      609.76      587.94     41.34 o 
   6   6   4      180.38      180.22     13.93 o 
  -6   7   4       10.64        3.06     11.50 o 
  -5   7   4       61.08       58.42     15.21 o 
  -4   7   4      209.97      193.56     18.78 o 
  -3   7   4      313.31      292.23     16.04 o 
  -2   7   4      106.48      120.92     12.34 o 
  -1   7   4      156.60      142.66     21.15 o 
   0   7   4        0.93        2.35      6.70 o 
   1   7   4      771.31      777.01     76.56 o 
   2   7   4      681.88      679.60     91.43 o 
   3   7   4      197.60      177.66     16.37 o 
   4   7   4      192.24      169.51     20.67 o 
   5   7   4        0.11       -8.97      7.71 o 
  -5   8   4      771.12      874.54     88.85 o 
  -4   8   4      997.54     1199.22    118.42 o 
  -3   8   4      876.13      860.38     82.14 o 
  -2   8   4     1653.76     1763.58    208.23 o 
  -1   8   4     3180.63     3402.58    459.41 o 
   0   8   4       59.55       37.70     16.32 o 
   1   8   4      658.85      743.62    175.59 o 
   2   8   4      338.11      341.62     35.91 o 
   3   8   4      461.43      363.81     34.12 o 
   4   8   4       21.02       20.82     10.40 o 
  -4   9   4      314.33      398.10    100.90 o 
  -3   9   4       19.78        1.42     12.39 o 
  -2   9   4      101.32      131.59     45.12 o 
  -1   9   4      327.65      457.75    228.34 o 
   0   9   4      142.32      163.74     26.84 o 
   1   9   4       70.75       61.45     19.64 o 
   2   9   4        6.82       19.56     16.42 o 
   3   9   4      198.26      170.87     27.97 o 
  -9   1   5     1781.30     1904.54     57.72 o 
  -8   1   5      398.24      396.68     22.57 o 
  -7   1   5     2524.27     2515.80     62.71 o 
  -6   1   5       16.23       17.87      4.42 o 
  -5   1   5     3057.33     2892.29     38.94 o 
  -4   1   5      169.59      213.96      9.28 o 
  -3   1   5    10642.00    10727.69    144.88 o 
  -2   1   5    15319.38    15258.43    427.61 o 
  -1   1   5     6158.28     6007.92    119.41 o 
   0   1   5     3897.68     3686.72     72.73 o 
   1   1   5     1862.85     1994.40     32.05 o 
   2   1   5     4528.19     4350.92     77.52 o 
   3   1   5       82.24       89.16      5.83 o 
   4   1   5     2931.31     2828.77     53.28 o 
   5   1   5     2349.16     2334.75     61.09 o 
   6   1   5     3993.44     4137.84     96.65 o 
   7   1   5      202.22      195.37     18.57 o 
   8   1   5      144.55      153.23     19.56 o 
  -9   2   5       25.30       60.96     21.24 o 
  -8   2   5        5.85       20.97      8.94 o 
  -7   2   5      439.11      436.57     15.92 o 
  -6   2   5       81.86       81.00      7.27 o 
  -5   2   5      525.54      485.68     12.98 o 
  -4   2   5      320.97      290.46      9.41 o 
  -3   2   5      156.50      109.92      5.90 o 
  -2   2   5        1.41        3.38      3.77 o 
  -1   2   5      192.95      172.31      7.80 o 
   0   2   5       75.93      104.60     11.77 o 
   1   2   5     1317.52     1334.92     23.82 o 
   2   2   5        5.23       27.81     15.50 o 
   3   2   5     1446.81     1332.05     52.54 o 
   4   2   5        1.51       -5.39      3.77 o 
   5   2   5      137.37      123.28     10.26 o 
   6   2   5       37.75       35.36     13.76 o 
   7   2   5        1.95      -11.54      9.66 o 
  -8   3   5     1140.17     1234.18     52.15 o 
  -7   3   5     1578.17     1659.06     42.49 o 
  -6   3   5       22.86       41.24     17.63 o 
  -5   3   5     1584.57     1477.31     30.98 o 
  -4   3   5     1750.47     1683.52     31.17 o 
  -3   3   5     8828.62     8601.34    129.56 o 
  -2   3   5     2747.67     2713.82     55.09 o 
  -1   3   5     6634.82     7387.94    251.34 o 
   0   3   5     8907.19    10297.65    138.50 o 
   1   3   5      292.49      279.06     26.61 o 
   2   3   5     2760.10     2796.40    106.10 o 
   3   3   5       11.40       31.26     16.08 o 
   4   3   5     6164.25     5926.40    219.31 o 
   5   3   5      582.93      633.64     21.90 o 
   6   3   5     1556.10     1482.78     48.26 o 
   7   3   5      524.71      525.47     41.54 o 
  -8   4   5        0.73        0.08      7.98 o 
  -7   4   5      190.43      176.99     14.73 o 
  -6   4   5       56.70       31.58      9.16 o 
  -5   4   5      141.41      147.87     10.86 o 
  -4   4   5      499.51      470.60     18.59 o 
  -3   4   5      405.06      401.61     16.48 o 
  -2   4   5       43.05       48.00      7.34 o 
  -1   4   5       70.42       60.88      7.11 o 
   0   4   5      429.22      376.63     26.65 o 
   1   4   5      288.40      246.91     14.57 o 
   2   4   5        5.93        2.16      3.76 o 
   3   4   5      281.96      210.78     19.72 o 
   4   4   5      131.12      118.84     15.00 o 
   5   4   5       82.79       79.33      9.95 o 
   6   4   5       10.28        3.14      6.69 o 
   7   4   5        6.73        9.07     10.48 o 
  -8   5   5      383.77      369.85     21.57 o 
  -7   5   5     1834.34     1875.39     48.84 o 
  -6   5   5       17.84        6.60      8.76 o 
  -5   5   5     2064.07     2102.66     60.74 o 
  -4   5   5      824.45      787.01     25.00 o 
  -3   5   5     4839.56     4814.08     88.01 o 
  -2   5   5      468.71      424.14     19.98 o 
  -1   5   5     3663.01     3732.95    128.42 o 
   0   5   5     4257.42     4478.54    283.76 o 
   1   5   5      695.81      731.29     44.87 o 
   2   5   5     1605.58     1648.67     93.84 o 
   3   5   5      675.75      644.83     34.14 o 
   4   5   5     3476.46     3433.96    133.19 o 
   5   5   5      341.73      308.28     22.20 o 
   6   5   5      626.06      632.03     37.73 o 
  -7   6   5        7.57        1.60     10.17 o 
  -6   6   5       11.85       10.75     10.98 o 
  -5   6   5       14.60        4.66     12.51 o 
  -4   6   5      271.19      263.84     15.00 o 
  -3   6   5      676.59      634.70     25.44 o 
  -2   6   5        0.87       -6.25      4.17 o 
  -1   6   5      442.03      451.42     17.96 o 
   0   6   5      175.25      161.69     11.57 o 
   1   6   5       73.13       94.74     14.01 o 
   2   6   5        0.91        0.67      7.33 o 
   3   6   5       30.60       40.32     11.30 o 
   4   6   5      530.59      492.99     38.76 o 
   5   6   5       68.45       63.71     10.24 o 
   6   6   5       57.38       55.96     11.14 o 
  -6   7   5      357.34      368.42     25.61 o 
  -5   7   5     1644.82     1777.67     64.94 o 
  -4   7   5      288.51      288.84     21.27 o 
  -3   7   5     1048.40      996.50     72.42 o 
  -2   7   5     1942.23     1928.12    144.43 o 
  -1   7   5      831.73      836.04     88.55 o 
   0   7   5     1591.09     1636.87    152.55 o 
   1   7   5      461.81      505.12     90.40 o 
   2   7   5     2379.18     2538.86    322.40 o 
   3   7   5      291.29      306.88     21.53 o 
   4   7   5      621.93      615.83     83.74 o 
   5   7   5      115.29      104.79     16.24 o 
  -5   8   5        1.49       -6.13     11.55 o 
  -4   8   5      182.74      203.30     22.96 o 
  -3   8   5       87.46       91.57     12.75 o 
  -2   8   5        0.03       -1.48      8.70 o 
  -1   8   5       14.88       20.00     10.92 o 
   0   8   5      241.15      184.34     23.94 o 
   1   8   5        0.74      -11.67      7.94 o 
   2   8   5       85.70      104.08     27.87 o 
   3   8   5       49.56       51.26     13.19 o 
   4   8   5      112.83      116.81     17.55 o 
  -3   9   5      445.86      499.30    154.11 o 
  -2   9   5      379.45      393.75     63.19 o 
  -1   9   5      430.92      562.99    240.80 o 
   0   9   5      282.62      344.14     75.68 o 
   1   9   5      512.89      532.47    112.35 o 
   2   9   5     1564.65     1652.51    201.84 o 
  -9   0   6      973.82     1105.55     58.60 o 
  -8   0   6      744.03      776.54     44.59 o 
  -7   0   6      971.76      989.22     29.16 o 
  -6   0   6     4626.59     4549.02     82.28 o 
  -5   0   6     2752.97     2645.18     52.10 o 
  -4   0   6     1513.85     1475.42     42.95 o 
  -3   0   6     2550.96     2821.14     92.27 o 
  -2   0   6    14423.65    14240.16    379.79 o 
  -1   0   6     5961.79     6380.19    180.85 o 
   0   0   6     4276.32     4024.01     82.26 o 
   1   0   6      237.90      158.71     22.02 o 
   2   0   6     1707.31     1768.81     44.03 o 
   3   0   6      517.00      413.63     17.54 o 
   4   0   6      227.96      256.85     23.60 o 
   5   0   6     5504.48     5737.75    174.56 o 
   6   0   6     1904.88     2052.91     85.39 o 
   7   0   6     1675.35     1741.84     80.27 o 
  -9   1   6      145.29      189.85     29.74 o 
  -8   1   6       87.43       92.21     11.95 o 
  -7   1   6       55.18       52.87      7.30 o 
  -6   1   6       66.59       61.78      7.04 o 
  -5   1   6      289.38      295.74     10.31 o 
  -4   1   6        2.05       -3.96      4.17 o 
  -3   1   6     1475.32     1494.09     68.18 o 
  -2   1   6      263.88      278.74     18.01 o 
  -1   1   6      278.43      291.13     15.38 o 
   0   1   6       49.22       36.67      5.21 o 
   1   1   6     1597.43     1640.14     28.83 o 
   2   1   6     1391.65     1343.33     25.37 o 
   3   1   6      733.30      657.29     16.06 o 
   4   1   6      344.53      304.27     13.59 o 
   5   1   6        0.08       -6.76      6.79 o 
   6   1   6       10.42       20.34     15.21 o 
   7   1   6        0.23      -10.95      7.66 o 
  -9   2   6     2010.10     2458.95    101.51 o 
  -8   2   6     2287.35     2374.01     83.75 o 
  -7   2   6      945.57      903.80     35.32 o 
  -6   2   6     1713.95     1673.60     34.87 o 
  -5   2   6      139.06      112.93      6.91 o 
  -4   2   6     1358.66     1394.59     40.22 o 
  -3   2   6      266.70      264.74     12.86 o 
  -2   2   6    11216.78    11140.13    444.44 o 
  -1   2   6     7658.98     7764.94    226.80 o 
   0   2   6    18184.27    18804.06    673.42 o 
   1   2   6     6223.81     6195.65    119.51 o 
   2   2   6     1954.39     1834.09     31.80 o 
   3   2   6     1986.11     1890.83     39.96 o 
   4   2   6       68.71       63.78      8.20 o 
   5   2   6     1454.27     1363.48     44.46 o 
   6   2   6       55.93       41.36     15.93 o 
   7   2   6     1040.38     1154.96     44.93 o 
  -8   3   6       70.15       95.80     13.59 o 
  -7   3   6      897.94      890.16     31.33 o 
  -6   3   6      892.67      839.86     23.34 o 
  -5   3   6        0.06       -0.94      4.95 o 
  -4   3   6      165.20      136.20     10.74 o 
  -3   3   6      635.17      624.10     29.02 o 
  -2   3   6     1703.97     1620.74     87.46 o 
  -1   3   6     3741.02     4121.95    169.57 o 
   0   3   6      137.70      124.51     11.72 o 
   1   3   6     1832.11     1983.16    110.57 o 
   2   3   6      380.51      333.31     14.06 o 
   3   3   6       18.05       15.08      5.35 o 
   4   3   6      179.93      181.70     12.14 o 
   5   3   6       28.04       21.01      7.25 o 
   6   3   6       97.72      113.95     16.54 o 
   7   3   6      173.30      217.48     49.99 o 
  -8   4   6      650.94      676.97     28.05 o 
  -7   4   6     1281.04     1315.79     53.93 o 
  -6   4   6     1434.22     1401.42     83.17 o 
  -5   4   6      817.13      842.16     30.70 o 
  -4   4   6     9188.11     9081.87    254.76 o 
  -3   4   6      726.30      674.33     31.92 o 
  -2   4   6     4100.25     4249.93    199.25 o 
  -1   4   6     1342.68     1377.28     36.99 o 
   0   4   6     4390.01     5095.61     95.43 o 
   1   4   6      606.31      629.54     53.32 o 
   2   4   6       34.24       50.00     11.68 o 
   3   4   6     2203.57     2225.26     77.11 o 
   4   4   6     1582.95     1510.15     73.21 o 
   5   4   6     1894.59     1856.13     44.32 o 
   6   4   6      428.48      426.86     44.09 o 
  -7   5   6       68.08       78.37     23.50 o 
  -6   5   6        2.68      -11.63      7.75 o 
  -5   5   6       29.16       29.83      8.62 o 
  -4   5   6        2.74       -0.49      5.82 o 
  -3   5   6      142.25      149.20     11.20 o 
  -2   5   6        7.17        4.49      5.03 o 
  -1   5   6      352.39      336.09     15.40 o 
   0   5   6      467.58      547.63     22.42 o 
   1   5   6       14.90        2.99      9.88 o 
   2   5   6        0.26        2.48      6.74 o 
   3   5   6      167.15      158.51     16.25 o 
   4   5   6      628.61      630.43     23.24 o 
   5   5   6      236.28      209.79     15.45 o 
   6   5   6        9.61        6.94      7.46 o 
  -7   6   6      653.48      664.45     34.46 o 
  -6   6   6      607.63      568.62     30.24 o 
  -5   6   6       16.63        4.11      8.44 o 
  -4   6   6      850.72      763.17     26.36 o 
  -3   6   6      212.18      211.02     15.08 o 
  -2   6   6     2140.76     2056.85    121.38 o 
  -1   6   6     1379.28     1397.04     88.12 o 
   0   6   6     4329.32     4451.97    286.92 o 
   1   6   6     2557.33     2768.61    453.45 o 
   2   6   6     1801.12     1975.89    264.61 o 
   3   6   6     1201.43     1218.49    119.31 o 
   4   6   6      224.85      201.61     23.62 o 
   5   6   6      364.99      341.48     32.03 o 
  -6   7   6      283.17      276.09     23.38 o 
  -5   7   6      119.18      151.11     19.81 o 
  -4   7   6        0.30      -10.14      6.76 o 
  -3   7   6     1021.84      989.03     31.51 o 
  -2   7   6     1394.30     1395.36     91.96 o 
  -1   7   6        1.92       -3.32      7.04 o 
   0   7   6       43.94       46.98      9.37 o 
   1   7   6      142.17      156.62     22.07 o 
   2   7   6      275.14      292.83     59.85 o 
   3   7   6      297.22      324.63     52.35 o 
   4   7   6        4.27       -5.90      8.53 o 
   5   7   6       29.09       36.03     12.50 o 
  -5   8   6      673.91      691.39     45.77 o 
  -4   8   6     1590.99     1767.52    123.66 o 
  -3   8   6      645.43      709.02     45.60 o 
  -2   8   6     2156.73     2190.22    185.70 o 
  -1   8   6        5.76       -4.25      8.83 o 
   0   8   6      101.93       62.43     19.37 o 
   1   8   6      154.73      168.08     58.47 o 
   2   8   6      787.97      905.58    182.05 o 
   3   8   6      585.90      608.11     85.29 o 
  -3   9   6        5.03       10.38     11.94 o 
  -2   9   6       12.91       19.75      9.67 o 
  -1   9   6        1.70       -7.77     13.86 o 
   0   9   6       83.32       53.93     18.09 o 
   1   9   6       49.47       35.38     17.43 o 
  -9   1   7      131.02      132.92     26.25 o 
  -8   1   7     1047.65     1067.41     39.53 o 
  -7   1   7     2164.80     2192.60     41.10 o 
  -6   1   7     6046.23     6096.37     85.63 o 
  -5   1   7      764.41      754.59     21.14 o 
  -4   1   7        2.66       11.61      6.55 o 
  -3   1   7     3289.98     3439.06    120.27 o 
  -2   1   7     2220.92     2263.96     56.51 o 
  -1   1   7     7135.89     7340.66    169.04 o 
   0   1   7      537.37      514.20     28.87 o 
   1   1   7    16186.70    15277.29    198.51 o 
   2   1   7     3097.94     3003.99     47.97 o 
   3   1   7      430.16      392.59     15.91 o 
   4   1   7      212.61      224.95     16.87 o 
   5   1   7      815.47      799.12     33.61 o 
   6   1   7     1469.87     1458.87     50.03 o 
   7   1   7      105.44      117.61     27.18 o 
  -8   2   7       13.32       10.73      8.46 o 
  -7   2   7      249.55      271.07     13.95 o 
  -6   2   7        7.85        1.37      5.88 o 
  -5   2   7       32.23       24.85      7.30 o 
  -4   2   7      279.64      261.13     13.91 o 
  -3   2   7      615.18      533.36     19.31 o 
  -2   2   7     1883.48     1964.57     82.99 o 
  -1   2   7     1207.91     1064.52     50.86 o 
   0   2   7      686.03      635.63     20.33 o 
   1   2   7      269.79      302.71     11.25 o 
   2   2   7      275.78      272.20     10.64 o 
   3   2   7        0.20       -4.15      4.21 o 
   4   2   7      317.63      284.38     14.55 o 
   5   2   7       33.51        5.94      9.10 o 
   6   2   7      582.62      606.65     30.75 o 
   7   2   7        0.18       13.84     10.77 o 
  -8   3   7     2306.79     2353.31    108.38 o 
  -7   3   7      849.31      894.78     30.48 o 
  -6   3   7     1419.18     1407.56     50.16 o 
  -5   3   7     2879.09     2830.62    129.53 o 
  -4   3   7      655.02      579.08     33.01 o 
  -3   3   7     1748.29     1623.69     95.15 o 
  -2   3   7      158.75      185.22     11.68 o 
  -1   3   7     8936.87     9811.37    206.82 o 
   0   3   7     3562.38     3742.61    199.41 o 
   1   3   7     3401.59     3343.44    185.80 o 
   2   3   7      838.54      753.37     48.71 o 
   3   3   7     2695.52     2645.85     86.96 o 
   4   3   7      454.40      424.47     18.31 o 
   5   3   7      129.47      100.10     23.92 o 
   6   3   7      706.61      743.15     34.82 o 
  -8   4   7       36.16       24.83     14.55 o 
  -7   4   7       12.83       -2.92     10.46 o 
  -6   4   7      179.11      159.24     18.99 o 
  -5   4   7       87.79       79.40     11.23 o 
  -4   4   7       68.88      100.38     15.26 o 
  -3   4   7       18.19        8.06      6.07 o 
  -2   4   7      397.81      350.54     17.36 o 
  -1   4   7      260.70      305.13     14.94 o 
   0   4   7        4.94        1.83     14.43 o 
   1   4   7       11.70        6.08      4.86 o 
   2   4   7      210.12      184.02     18.74 o 
   3   4   7       16.99       14.05      6.73 o 
   4   4   7       49.93       43.92      9.39 o 
   5   4   7      216.55      198.41     14.63 o 
   6   4   7       77.20       72.85     19.32 o 
  -7   5   7      484.74      431.89     27.57 o 
  -6   5   7      457.74      377.82     33.23 o 
  -5   5   7     1769.70     1633.05     43.18 o 
  -4   5   7     1217.38     1225.12     36.19 o 
  -3   5   7     1191.15     1168.50     33.74 o 
  -2   5   7       33.42       26.23      7.17 o 
  -1   5   7     5119.41     5592.52    101.15 o 
   0   5   7     2052.84     2250.18    107.17 o 
   1   5   7     1800.09     1970.35    406.70 o 
   2   5   7      469.92      481.89     56.38 o 
   3   5   7     2695.64     2835.74    260.41 o 
   4   5   7      780.30      791.86     37.88 o 
   5   5   7       27.99       19.43     11.22 o 
   6   5   7      595.06      665.74     48.42 o 
  -7   6   7       63.89       73.08     21.85 o 
  -6   6   7      114.63       97.08     16.70 o 
  -5   6   7     1040.69     1021.50     53.75 o 
  -4   6   7       49.06       39.91      9.64 o 
  -3   6   7      310.19      311.11     32.68 o 
  -2   6   7       67.59       73.37     10.53 o 
  -1   6   7        9.21        7.55      7.09 o 
   0   6   7      911.31      944.89     93.66 o 
   1   6   7        5.74        4.98      9.53 o 
   2   6   7      430.23      492.45     74.74 o 
   3   6   7      349.12      372.90     26.45 o 
   4   6   7       61.88       46.88     13.92 o 
   5   6   7      129.76      124.74     34.21 o 
  -6   7   7      859.95      862.54     90.79 o 
  -5   7   7      332.32      368.75     26.00 o 
  -4   7   7      735.87      748.07     49.30 o 
  -3   7   7     2040.15     2011.68     92.83 o 
  -2   7   7      512.31      507.37     40.50 o 
  -1   7   7     1561.71     1539.79    128.41 o 
   0   7   7       42.98       49.83     34.29 o 
   1   7   7     2152.23     2304.61    551.35 o 
   2   7   7      217.29      230.93     45.25 o 
   3   7   7      511.56      455.57     87.77 o 
   4   7   7      337.15      372.84     25.75 o 
  -4   8   7        5.71       10.50     12.66 o 
  -3   8   7      115.51      112.65     19.65 o 
  -2   8   7        6.72       12.37      9.01 o 
  -1   8   7       21.68        7.07      7.65 o 
   0   8   7        5.47       -2.71     10.47 o 
   1   8   7        0.27       -8.56      9.64 o 
   2   8   7       90.17      107.79     53.56 o 
   3   8   7       20.93       12.05     11.43 o 
  -2   9   7      309.44      389.99     74.46 o 
  -1   9   7      437.84      418.82     39.82 o 
   0   9   7       21.41       18.51     21.16 o 
  -8   0   8      104.54       73.03     25.96 o 
  -7   0   8     7711.27     7869.07    229.69 o 
  -6   0   8     2429.88     2584.75     96.59 o 
  -5   0   8     5303.42     5233.10    163.06 o 
  -4   0   8     2544.57     2498.18     90.55 o 
  -3   0   8     2325.04     2489.13     89.32 o 
  -2   0   8      380.32      350.10     26.10 o 
  -1   0   8     3240.26     3318.72     73.08 o 
   0   0   8     7745.93     7954.47    154.28 o 
   1   0   8     4401.02     4137.44     88.64 o 
   2   0   8     5805.20     5480.06    114.51 o 
   3   0   8      202.40      175.37     13.37 o 
   4   0   8     3952.26     3868.20    128.79 o 
   5   0   8     1333.13     1395.73     68.23 o 
   6   0   8      225.38      192.60     26.35 o 
  -8   1   8      114.73       97.90     13.22 o 
  -7   1   8       30.22       14.03      7.39 o 
  -6   1   8      325.51      333.86     17.78 o 
  -5   1   8      314.66      271.78     15.31 o 
  -4   1   8     1251.63     1133.51     38.71 o 
  -3   1   8     1048.43     1163.59     37.54 o 
  -2   1   8      136.69      150.23     12.98 o 
  -1   1   8       74.90      102.77      8.02 o 
   0   1   8       52.37       43.41      6.04 o 
   1   1   8      667.19      632.51     17.21 o 
   2   1   8      861.20      813.79     20.12 o 
   3   1   8       31.31       29.67      8.52 o 
   4   1   8      278.08      257.03     18.77 o 
   5   1   8       26.66       13.46     10.09 o 
   6   1   8        2.39       -2.95      9.58 o 
  -8   2   8      123.79      124.56     15.15 o 
  -7   2   8     1691.02     1704.14     85.52 o 
  -6   2   8      413.61      422.79     65.18 o 
  -5   2   8     2339.82     2212.49     63.14 o 
  -4   2   8      781.59      763.55     25.44 o 
  -3   2   8     2229.41     2199.73     48.84 o 
  -2   2   8     1541.22     1604.04     39.71 o 
  -1   2   8     2506.58     2483.88    112.84 o 
   0   2   8     7964.36     7908.39    324.32 o 
   1   2   8     4397.19     4243.81    150.87 o 
   2   2   8     4294.23     4191.26     98.30 o 
   3   2   8      143.12      132.59     11.55 o 
   4   2   8      596.38      580.13     21.71 o 
   5   2   8       31.59       -0.62      9.44 o 
   6   2   8      184.22      148.12     19.86 o 
  -8   3   8       53.06       69.38     16.18 o 
  -7   3   8       22.68       -8.32     10.36 o 
  -6   3   8       82.04       82.09     15.24 o 
  -5   3   8       55.50       68.01     10.83 o 
  -4   3   8      259.90      228.83     14.56 o 
  -3   3   8      251.04      220.09     18.62 o 
  -2   3   8      926.80      921.13     74.12 o 
  -1   3   8      309.44      302.29     18.24 o 
   0   3   8      105.87       96.09     10.06 o 
   1   3   8       32.32       34.46      5.65 o 
   2   3   8       87.66      108.69     12.51 o 
   3   3   8      638.20      589.50     30.39 o 
   4   3   8      361.70      337.14     19.44 o 
   5   3   8      159.02      164.97     27.09 o 
   6   3   8      278.72      272.48     28.88 o 
  -8   4   8      311.43      318.08     25.37 o 
  -7   4   8     1334.81     1257.92    110.83 o 
  -6   4   8     1705.32     1591.23     71.50 o 
  -5   4   8     5882.49     5544.55    323.71 o 
  -4   4   8     1689.09     1642.93     96.48 o 
  -3   4   8      192.51      161.32     12.80 o 
  -2   4   8      292.57      276.97     20.73 o 
  -1   4   8     1096.41     1367.30     68.14 o 
   0   4   8     1150.03     1244.58     39.95 o 
   1   4   8       20.95       14.12      8.55 o 
   2   4   8     5338.52     5628.79    781.06 o 
   3   4   8     1641.52     1787.75    144.89 o 
   4   4   8     1623.12     1630.06     57.91 o 
   5   4   8      118.73      110.23     15.90 o 
   6   4   8      866.96      853.25     74.67 o 
  -7   5   8      184.34      190.61     20.72 o 
  -6   5   8       30.74       20.22     11.90 o 
  -5   5   8      142.00      148.66     15.12 o 
  -4   5   8      416.46      387.57     19.73 o 
  -3   5   8      634.09      563.81     50.42 o 
  -2   5   8      627.93      631.99     23.93 o 
  -1   5   8      535.73      657.92     24.00 o 
   0   5   8     1161.17     1382.72    107.07 o 
   1   5   8      311.96      320.98     59.01 o 
   2   5   8        1.32       -0.50      9.30 o 
   3   5   8        0.33        5.82     10.03 o 
   4   5   8       64.24       39.17     13.00 o 
   5   5   8       98.62      116.42     17.67 o 
  -6   6   8        1.33      -11.80      9.42 o 
  -5   6   8      919.40      924.79     39.33 o 
  -4   6   8      422.03      412.15     21.89 o 
  -3   6   8      948.87      873.97     69.80 o 
  -2   6   8     2330.39     2366.74    134.75 o 
  -1   6   8     1542.12     1719.77    112.71 o 
   0   6   8     3392.17     3742.35    381.60 o 
   1   6   8      245.03      256.59     76.69 o 
   2   6   8     1934.72     2174.52    452.03 o 
   3   6   8       88.37       97.33     22.44 o 
   4   6   8      250.77      242.53     21.55 o 
  -5   7   8       13.24       -5.10     10.91 o 
  -4   7   8      255.26      232.56     16.96 o 
  -3   7   8        0.89       -5.44      7.84 o 
  -2   7   8        0.01       -9.24      7.29 o 
  -1   7   8      302.95      280.85     29.22 o 
   0   7   8      213.99      253.04     48.64 o 
   1   7   8       41.42       44.36     20.77 o 
   2   7   8      722.23      761.40    163.45 o 
   3   7   8       41.21       28.08     24.92 o 
  -4   8   8      425.74      391.59     38.34 o 
  -3   8   8     1036.08     1076.82     76.18 o 
  -2   8   8      466.65      507.43     62.47 o 
  -1   8   8        0.83      -11.95     10.57 o 
   0   8   8      412.28      482.42    147.62 o 
   1   8   8      279.92      280.92     70.93 o 
   2   8   8      459.05      508.40    103.11 o 
  -8   1   9      444.46      396.12     20.93 o 
  -7   1   9      170.85      184.81     30.82 o 
  -6   1   9     3580.36     3397.98    130.99 o 
  -5   1   9     1233.30     1216.39     66.97 o 
  -4   1   9     6242.95     6240.51    350.12 o 
  -3   1   9     1425.16     1462.62     45.30 o 
  -2   1   9     1009.38     1045.35     36.04 o 
  -1   1   9      254.48      260.56     16.84 o 
   0   1   9     1977.02     2083.25     37.48 o 
   1   1   9     2755.34     2642.37     77.30 o 
   2   1   9     1343.36     1235.86     35.71 o 
   3   1   9     3062.28     2890.36     58.45 o 
   4   1   9     1013.48     1017.46     38.80 o 
   5   1   9      947.11     1002.21     41.76 o 
   6   1   9        4.52       -7.79      9.36 o 
  -8   2   9       23.05       -2.76     11.40 o 
  -7   2   9       69.21       64.48     11.91 o 
  -6   2   9      269.28      239.55     16.21 o 
  -5   2   9        0.89       -8.48      6.32 o 
  -4   2   9      387.92      351.65     18.90 o 
  -3   2   9        0.17        1.23      7.91 o 
  -2   2   9       23.46       30.26      9.83 o 
  -1   2   9        4.50        2.74      6.77 o 
   0   2   9       14.80       11.43      4.70 o 
   1   2   9      206.22      202.89     16.60 o 
   2   2   9      407.14      354.36     25.46 o 
   3   2   9      343.23      317.55     16.22 o 
   4   2   9       90.02       67.30     13.44 o 
   5   2   9       24.71        3.90     13.05 o 
   6   2   9        0.02       -7.36      8.38 o 
  -8   3   9      179.23      131.65     19.88 o 
  -7   3   9      208.03      184.28     15.58 o 
  -6   3   9     2256.33     2291.37     87.14 o 
  -5   3   9     1872.55     1849.02    108.04 o 
  -4   3   9     4220.73     4095.17    232.17 o 
  -3   3   9      202.74      174.41     13.71 o 
  -2   3   9     2643.35     2646.33    352.70 o 
  -1   3   9      811.36      872.90    152.46 o 
   0   3   9      486.83      512.35     47.30 o 
   1   3   9     1662.72     1777.10    102.34 o 
   2   3   9     1063.11     1033.94    123.78 o 
   3   3   9     3913.08     3832.03    137.03 o 
   4   3   9      127.76      126.43     13.40 o 
   5   3   9      782.03      764.57     35.54 o 
  -7   4   9      150.18      142.33     19.78 o 
  -6   4   9      179.86      183.54     16.63 o 
  -5   4   9       24.01       43.97     11.00 o 
  -4   4   9      146.64      145.16     21.26 o 
  -3   4   9      327.46      304.21     38.45 o 
  -2   4   9       41.45       37.15     14.64 o 
  -1   4   9        2.77       -7.29      7.53 o 
   0   4   9       51.80       35.28      9.49 o 
   1   4   9      198.75      196.91     30.53 o 
   2   4   9      119.52      125.44     30.72 o 
   3   4   9        2.85        7.26      9.57 o 
   4   4   9       21.91       10.16     10.35 o 
   5   4   9       31.60       50.53     19.81 o 
  -7   5   9       79.46       39.87     20.11 o 
  -6   5   9     1437.21     1357.00     49.17 o 
  -5   5   9      507.30      431.61     37.20 o 
  -4   5   9     2415.52     2288.61    106.08 o 
  -3   5   9       60.02      109.46     17.79 o 
  -2   5   9     2389.58     2631.94     86.75 o 
  -1   5   9      892.51     1107.28     66.43 o 
   0   5   9      724.27      792.94     77.79 o 
   1   5   9     1042.59     1158.15    213.27 o 
   2   5   9     1073.83     1144.33    160.13 o 
   3   5   9     1592.92     1760.01    204.74 o 
   4   5   9      103.77      113.82     17.84 o 
  -6   6   9       16.47        2.62     11.05 o 
  -5   6   9       41.37       50.39     12.15 o 
  -4   6   9        4.61      -10.65      7.51 o 
  -3   6   9      233.70      217.46     17.08 o 
  -2   6   9       58.68       75.71     12.26 o 
  -1   6   9       58.68       72.06     11.95 o 
   0   6   9      362.55      401.02     82.95 o 
   1   6   9       13.11        7.83     11.32 o 
   2   6   9        2.56        2.66      9.53 o 
   3   6   9       39.85       31.13     14.28 o 
   4   6   9       55.42       29.09     12.61 o 
  -5   7   9      104.47       74.22     17.17 o 
  -4   7   9     1069.65      997.82     85.88 o 
  -3   7   9      753.55      727.31     61.36 o 
  -2   7   9      657.52      702.83     69.90 o 
  -1   7   9      518.37      474.92     28.52 o 
   0   7   9      487.25      588.39    164.53 o 
   1   7   9      790.58      905.66    218.70 o 
   2   7   9      116.63      150.25     67.27 o 
  -3   8   9       28.95       32.06     12.16 o 
  -2   8   9       39.23       40.00     10.92 o 
  -1   8   9        8.01      -12.63     14.26 o 
   0   8   9       90.55      101.06     20.80 o 
   1   8   9        4.35       -4.11     13.42 o 
  -8   0  10      650.57      658.41     46.65 o 
  -7   0  10     1204.24     1296.77     66.80 o 
  -6   0  10     1017.85      957.44     54.32 o 
  -5   0  10      822.59      839.90     49.26 o 
  -4   0  10     3178.29     3132.26    113.41 o 
  -3   0  10     4545.04     4357.31    143.24 o 
  -2   0  10       51.10       42.91     14.60 o 
  -1   0  10      276.11      253.99     16.00 o 
   0   0  10      153.62      203.47     29.67 o 
   1   0  10     3059.57     3097.86     73.59 o 
   2   0  10      959.07      834.75     36.92 o 
   3   0  10     2145.39     2018.21     81.06 o 
   4   0  10     3320.65     3239.52    117.63 o 
   5   0  10      474.25      438.29     39.96 o 
  -8   1  10        0.12       -3.11      9.56 o 
  -7   1  10        0.06      -10.91      7.98 o 
  -6   1  10       10.40       -0.80      8.80 o 
  -5   1  10      301.21      287.15     24.90 o 
  -4   1  10      411.58      382.10     23.24 o 
  -3   1  10        0.71       -8.54      8.04 o 
  -2   1  10       16.40       13.00      6.12 o 
  -1   1  10        7.94        5.94      4.42 o 
   0   1  10        0.70        3.72      4.46 o 
   1   1  10     1490.58     1454.56     30.59 o 
   2   1  10       53.13       36.46      8.02 o 
   3   1  10       35.35       24.62     10.39 o 
   4   1  10      108.46      115.25     16.67 o 
   5   1  10        4.71        6.89     10.35 o 
  -8   2  10       48.11       40.21     14.56 o 
  -7   2  10       72.42       54.06     11.13 o 
  -6   2  10      116.06      102.20     13.43 o 
  -5   2  10     2272.09     2216.97     87.54 o 
  -4   2  10     1590.15     1603.27     51.46 o 
  -3   2  10     9023.48     9486.44    478.50 o 
  -2   2  10     1616.93     1701.47    138.80 o 
  -1   2  10     3186.34     3435.47    120.82 o 
   0   2  10       49.26       66.46      9.92 o 
   1   2  10      850.89      796.38     70.51 o 
   2   2  10      531.39      447.34     47.45 o 
   3   2  10      534.49      512.73     21.42 o 
   4   2  10      946.55      927.38     38.15 o 
   5   2  10      220.69      234.60     21.46 o 
  -7   3  10       81.52       57.42     11.99 o 
  -6   3  10      679.85      650.04     32.07 o 
  -5   3  10      306.11      268.82     17.77 o 
  -4   3  10      101.05      108.22     13.50 o 
  -3   3  10       29.30       24.31     11.06 o 
  -2   3  10        0.92        3.51      9.33 o 
  -1   3  10     1302.92     1304.43    150.52 o 
   0   3  10      384.26      422.33     34.05 o 
   1   3  10      130.55      130.39     31.34 o 
   2   3  10       52.30       32.12     13.62 o 
   3   3  10       24.42       20.85     10.16 o 
   4   3  10       12.26       -5.51     12.44 o 
   5   3  10      112.69      106.57     24.43 o 
  -7   4  10      288.30      273.89     38.07 o 
  -6   4  10      969.40      915.96     56.56 o 
  -5   4  10     2764.43     2701.62    216.48 o 
  -4   4  10       75.75       47.88     11.07 o 
  -3   4  10     1356.13     1311.72    127.77 o 
  -2   4  10      323.87      305.56     48.47 o 
  -1   4  10     1541.50     1663.70    265.45 o 
   0   4  10        8.06       -4.55      6.82 o 
   1   4  10      730.09      747.80    128.33 o 
   2   4  10     2705.07     2994.78    487.32 o 
   3   4  10     1631.20     1715.18    125.92 o 
   4   4  10      575.17      656.05     63.36 o 
  -6   5  10        1.20        8.51      9.34 o 
  -5   5  10        8.80       -5.56      8.16 o 
  -4   5  10        0.06        0.22      7.83 o 
  -3   5  10      268.00      233.91     23.05 o 
  -2   5  10      172.69      178.04     16.17 o 
  -1   5  10        1.97       -6.34      9.12 o 
   0   5  10      438.39      421.58    124.20 o 
   1   5  10      159.40      160.71     30.65 o 
   2   5  10      198.72      245.21     34.09 o 
   3   5  10       57.60       52.66     14.72 o 
   4   5  10       40.91       26.22     13.06 o 
  -5   6  10      796.34      768.79     47.22 o 
  -4   6  10      665.55      595.40     28.86 o 
  -3   6  10     1719.56     1650.87     98.78 o 
  -2   6  10      967.03     1091.94     50.18 o 
  -1   6  10     2053.49     2514.55    270.86 o 
   0   6  10      327.52      412.53     98.02 o 
   1   6  10      531.16      550.35    133.14 o 
   2   6  10      130.59      166.25     21.86 o 
   3   6  10      200.28      209.37     24.24 o 
  -4   7  10      450.97      451.24     26.38 o 
  -3   7  10        3.85        0.53      9.52 o 
  -2   7  10      386.21      415.78     25.81 o 
  -1   7  10       28.41       29.99     13.19 o 
   0   7  10       28.70       44.00     16.44 o 
   1   7  10       16.76       18.64     15.51 o 
  -7   1  11      708.58      704.97     34.18 o 
  -6   1  11       82.01       66.92     14.51 o 
  -5   1  11      798.71      755.04     51.12 o 
  -4   1  11     3023.57     3087.43     89.00 o 
  -3   1  11     2304.17     2273.53     65.16 o 
  -2   1  11     2278.39     2369.51    116.50 o 
  -1   1  11      600.93      598.71     32.05 o 
   0   1  11     3927.28     4142.00     66.22 o 
   1   1  11        1.34       -7.00      4.67 o 
   2   1  11      263.09      224.99     14.30 o 
   3   1  11      553.10      546.71     28.06 o 
   4   1  11     1661.20     1673.74     55.22 o 
   5   1  11      452.87      473.46     28.79 o 
  -7   2  11       55.05       32.85     10.96 o 
  -6   2  11        5.91        2.10      9.32 o 
  -5   2  11       10.16        6.91     10.70 o 
  -4   2  11       32.98       22.54     11.47 o 
  -3   2  11      600.16      604.87     30.55 o 
  -2   2  11       47.58       57.19     34.16 o 
  -1   2  11      755.53      781.17     26.83 o 
   0   2  11       14.14        3.49      6.49 o 
   1   2  11      190.87      167.38     12.90 o 
   2   2  11       32.92       18.14      8.85 o 
   3   2  11       22.23       19.23     10.02 o 
   4   2  11       41.39       42.01     13.30 o 
  -7   3  11      528.08      485.58     43.17 o 
  -6   3  11      382.59      364.76     25.00 o 
  -5   3  11      532.66      497.56     32.33 o 
  -4   3  11      984.83      993.19     78.87 o 
  -3   3  11     1504.49     1561.55    134.08 o 
  -2   3  11     3568.74     3744.54    331.37 o 
  -1   3  11      494.98      544.77     36.36 o 
   0   3  11      590.06      615.90     48.52 o 
   1   3  11      223.09      216.30     21.73 o 
   2   3  11     1342.58     1375.37    137.27 o 
   3   3  11      157.02      137.73     18.04 o 
   4   3  11      583.60      652.52     47.49 o 
  -6   4  11       51.46       39.87     11.57 o 
  -5   4  11       77.28       68.89     12.50 o 
  -4   4  11       94.77       79.10     13.13 o 
  -3   4  11       30.69        7.77     11.55 o 
  -2   4  11       75.70       63.20     15.61 o 
  -1   4  11      110.23      125.28     14.82 o 
   0   4  11       21.01        5.27      9.71 o 
   1   4  11        1.53        3.20      9.36 o 
   2   4  11       67.05       54.13     15.56 o 
   3   4  11       31.89       42.67     13.99 o 
  -5   5  11      501.58      458.18     41.99 o 
  -4   5  11      315.93      279.16     35.57 o 
  -3   5  11      666.70      636.49     69.43 o 
  -2   5  11     2606.16     2853.10    462.87 o 
  -1   5  11      427.97      649.49    114.73 o 
   0   5  11      615.34      684.27    147.10 o 
   1   5  11      254.37      247.52     35.22 o 
   2   5  11     1438.70     1536.35    213.39 o 
   3   5  11       49.10       46.18     14.89 o 
  -4   6  11      131.51      147.07     17.62 o 
  -3   6  11       11.85        7.37      9.73 o 
  -2   6  11       26.77       36.44     14.18 o 
  -1   6  11      106.78       82.60     18.63 o 
   0   6  11      233.27      278.86     47.41 o 
   1   6  11       83.50      108.63     19.58 o 
   2   6  11       19.52       12.15     13.23 o 
  -2   7  11      424.51      475.04     37.98 o 
  -1   7  11      133.33      216.12    119.33 o 
   0   7  11     1076.26     1343.63    351.28 o 
  -7   0  12       38.17       21.14     17.75 o 
  -6   0  12      626.97      602.72     45.37 o 
  -5   0  12        1.48       -7.87     10.42 o 
  -4   0  12      579.07      570.62     42.37 o 
  -3   0  12      136.67      181.54     28.51 o 
  -2   0  12      872.27      875.15     51.37 o 
  -1   0  12     5641.91     6104.07    177.34 o 
   0   0  12     1369.78     1473.21     46.06 o 
   1   0  12      751.47      792.88     32.00 o 
   2   0  12       66.47       37.11     16.96 o 
   3   0  12     1788.16     1708.12     76.49 o 
   4   0  12      165.58      151.70     27.77 o 
  -7   1  12       20.19       31.12     12.45 o 
  -6   1  12      312.63      272.12     22.23 o 
  -5   1  12       65.58       77.90     15.03 o 
  -4   1  12        8.79       -1.50      9.19 o 
  -3   1  12      423.10      402.11     24.99 o 
  -2   1  12        0.27       -9.41      6.27 o 
  -1   1  12      123.74      128.47     13.82 o 
   0   1  12       84.35       98.20     12.40 o 
   1   1  12        6.75       -5.37      5.91 o 
   2   1  12       71.35       65.68     10.39 o 
   3   1  12      102.71       65.74     14.19 o 
   4   1  12       22.77       15.31     10.97 o 
  -6   2  12      750.69      726.99     35.64 o 
  -5   2  12      197.29      202.10     20.74 o 
  -4   2  12     1675.47     1714.46     56.82 o 
  -3   2  12     1172.42     1259.47     79.68 o 
  -2   2  12     2796.67     2884.64    134.96 o 
  -1   2  12     1974.25     2152.53     79.05 o 
   0   2  12      537.63      524.97     22.29 o 
   1   2  12      206.60      224.15     19.32 o 
   2   2  12        1.03      -11.89      7.93 o 
   3   2  12      499.71      520.58     40.60 o 
  -6   3  12        8.64       -6.06     10.29 o 
  -5   3  12        1.67       -5.16      9.78 o 
  -4   3  12      295.59      300.58     23.01 o 
  -3   3  12       89.38      124.77     18.44 o 
  -2   3  12       89.88      127.92     19.13 o 
  -1   3  12      343.54      361.66     19.73 o 
   0   3  12       66.98       76.55     11.62 o 
   1   3  12       31.67       21.22     14.30 o 
   2   3  12        1.81       -2.19      9.17 o 
   3   3  12       45.69       40.24     13.99 o 
  -5   4  12        2.61       -2.46      8.48 o 
  -4   4  12      160.79      160.14     51.20 o 
  -3   4  12      334.03      331.90     29.52 o 
  -2   4  12     1544.86     1680.12    251.39 o 
  -1   4  12      639.47      738.86     50.96 o 
   0   4  12      618.61      644.09     70.32 o 
   1   4  12     2157.48     2330.79    400.78 o 
   2   4  12      292.85      329.11     61.64 o 
   3   4  12      395.77      419.10     75.95 o 
  -5   5  12        2.83       -4.44      9.14 o 
  -4   5  12       19.33        3.21      9.72 o 
  -3   5  12      110.57      108.52     19.49 o 
  -2   5  12      598.64      659.84     98.12 o 
  -1   5  12       22.85       62.28     18.43 o 
   0   5  12       40.10       27.39     13.46 o 
   1   5  12       52.68       66.00     16.48 o 
   2   5  12        2.92       -9.24     10.70 o 
  -3   6  12      663.56      686.46    139.53 o 
  -2   6  12      669.62      785.57    229.29 o 
  -1   6  12      555.70      684.49    221.80 o 
   0   6  12       58.96       57.13     25.73 o 
  -6   1  13      191.17      190.24     22.79 o 
  -5   1  13      681.55      672.38     34.46 o 
  -4   1  13       42.43       31.22     12.34 o 
  -3   1  13      616.72      608.28     31.35 o 
  -2   1  13      473.57      468.29     21.86 o 
  -1   1  13     2453.29     2612.75     58.25 o 
   0   1  13     1037.81     1131.39     33.99 o 
   1   1  13      656.68      697.30     31.94 o 
   2   1  13      440.04      479.14     38.20 o 
   3   1  13      160.22      214.67     28.31 o 
  -6   2  13       78.44       79.06     16.51 o 
  -5   2  13       79.81       82.95     25.68 o 
  -4   2  13      114.17      110.62     17.57 o 
  -3   2  13       61.91       43.31     15.93 o 
  -2   2  13        0.80       -5.94      6.78 o 
  -1   2  13        2.10      -10.24      6.82 o 
   0   2  13       20.19       19.48      8.97 o 
   1   2  13        3.14      -12.72      8.48 o 
   2   2  13      270.81      281.70     21.72 o 
  -5   3  13      451.66      435.97     30.53 o 
  -4   3  13        1.43        7.11     11.23 o 
  -3   3  13     1299.35     1376.70    110.51 o 
  -2   3  13      298.29      315.04     21.69 o 
  -1   3  13      988.00     1067.71     35.21 o 
   0   3  13      752.11      795.31     92.59 o 
   1   3  13      844.79      915.08     96.94 o 
   2   3  13      644.12      650.05     75.85 o 
  -4   4  13        3.82       -5.31     10.98 o 
  -3   4  13       94.72      101.26     19.19 o 
  -2   4  13       94.25      111.85     16.02 o 
  -1   4  13        7.63        2.04      8.99 o 
   0   4  13        8.80       21.14     12.47 o 
   1   4  13       11.84       11.73     12.44 o 
  -3   5  13     1179.35     1318.16    218.31 o 
  -2   5  13      292.08      418.74     66.00 o 
  -1   5  13      604.81      654.51    106.11 o 
   0   5  13      382.84      443.42     57.83 o 
  -5   0  14      979.90      900.51     58.89 o 
  -4   0  14      138.73      150.52     27.58 o 
  -3   0  14       14.68       22.71     15.34 o 
  -2   0  14      568.99      614.37     45.37 o 
  -1   0  14     1148.65     1188.53     64.15 o 
   0   0  14     2159.55     2375.34     98.61 o 
  -5   1  14        0.14        1.08     11.42 o 
  -4   1  14       67.21       74.61     15.97 o 
  -3   1  14       62.04       72.71     15.14 o 
  -2   1  14       11.06        5.97     20.25 o 
  -1   1  14       31.69       33.74     21.56 o 
   0   1  14      175.21      175.20     15.73 o 
   1   1  14      151.21      133.08     17.94 o 
  -5   2  14      753.28      812.76     51.66 o 
  -4   2  14     1037.53     1095.67     54.32 o 
  -3   2  14        8.94        3.56      8.49 o 
  -2   2  14      466.57      473.43     23.39 o 
  -1   2  14       53.66       63.39     12.33 o 
   0   2  14     1043.29     1073.29     48.40 o 
   1   2  14      282.86      321.37     23.88 o 
  -4   3  14       23.02       31.78     14.01 o 
  -3   3  14       24.59       21.57     12.91 o 
  -2   3  14      115.63      106.79     15.12 o 
  -1   3  14       58.75       45.56     11.76 o 
   0   3  14      179.71      213.31     24.19 o 
  -2   4  14      607.10      712.74     65.72 o 
  -1   4  14      118.24      153.06     25.24 o 
  -3   1  15      133.08      168.88     21.64 o 
  -2   1  15      201.37      185.69     21.45 o 
  -1   1  15      617.09      623.95     33.59 o 
  -2   2  15       34.80       30.09     12.91 o 
                                                 
